# Supplementary material for: The BBS/CCT chaperonin complex ensures the localization of the adhesion G protein-coupled receptor ADGRV1 to the base of primary cilia
Source: Front Cell Dev Biol. 2025 Mar 4;13:1520723. doi: 10.3389/fcell.2025.1520723 (PMC11913874; doi:10.3389/fcell.2025.1520723)
Supplement: Supplementary file 5 [file Table1.xlsx]

## Sheet: Sheet1
Supplementary Table S1: Compiled ciliary proteome
Gene	Protein	SYSCILIA gold standard	CiliaCarta
ABCA4	ATP-binding cassette, sub-family A (ABC1), member 4 [Source:HGNC Symbol;Acc:34]		x
ABCC4	ATP binding cassette subfamily C member 4(ABCC4)	x	x
ABHD2	abhydrolase domain containing 2 [Source:HGNC Symbol;Acc:18717]		x
ABHD6	abhydrolase domain containing 6 [Source:HGNC Symbol;Acc:21398]		x
ABLIM1	actin binding LIM protein 1(ABLIM1)	x	x
ABLIM3	actin binding LIM protein 3(ABLIM3)	x	x
ACE2	angiotensin I converting enzyme 2(ACE2)	x
ACTL7A	actin-like 7A [Source:HGNC Symbol;Acc:161]		x
ACTR1A	ARP1 actin-related protein 1 homolog A, centractin alpha (yeast) [Source:HGNC Symbol;Acc:167]		x
ACTR2	ARP2 actin related protein 2 homolog(ACTR2)	x	x
ACTR3	ARP3 actin-related protein 3 homolog (yeast) [Source:HGNC Symbol;Acc:170]		x
ADAM17	ADAM metallopeptidase domain 17(ADAM17)	x
ADAMTS16	ADAM metallopeptidase with thrombospondin type 1 motif, 16 [Source:HGNC Symbol;Acc:17108]		x
ADAMTS20	ADAM metallopeptidase with thrombospondin type 1 motif 20(ADAMTS20)	x
ADAMTS9	ADAM metallopeptidase with thrombospondin type 1 motif 9(ADAMTS9)	x
ADCY10	adenylate cyclase 10 (soluble) [Source:HGNC Symbol;Acc:21285]		x
ADCY3	adenylate cyclase 3(ADCY3)	x	x
ADCY5	adenylate cyclase 5(ADCY5)	x	x
ADCY6	adenylate cyclase 6(ADCY6)	x	x
ADGB	androglobin [Source:HGNC Symbol;Acc:21212]		x
ADGRV1	adhesion G protein-coupled receptor V1(ADGRV1)	x
ADRBK1	adrenergic, beta, receptor kinase 1 [Source:HGNC Symbol;Acc:289]		x
AGBL2	ATP/GTP binding protein-like 2 [Source:HGNC Symbol;Acc:26296]		x
AGBL4	ATP/GTP binding protein-like 4 [Source:HGNC Symbol;Acc:25892]		x
AGBL5	ATP/GTP binding protein like 5(AGBL5)	x
AGR3	anterior gradient 3, protein disulphide isomerase family member(AGR3)	x	x
AHI1	Abelson helper integration site 1(AHI1)	x	x
AIPL1	aryl hydrocarbon receptor interacting protein like 1(AIPL1)	x
AK1	adenylate kinase 1 [Source:HGNC Symbol;Acc:361]		x
AK2	adenylate kinase 2 [Source:HGNC Symbol;Acc:362]		x
AK7	adenylate kinase 7(AK7)	x	x
AK8	adenylate kinase 8(AK8)	x	x
AKAP14	A kinase (PRKA) anchor protein 14 [Source:HGNC Symbol;Acc:24061]		x
AKAP3	A kinase (PRKA) anchor protein 3 [Source:HGNC Symbol;Acc:373]		x
AKAP4	A kinase (PRKA) anchor protein 4 [Source:HGNC Symbol;Acc:374]		x
AKAP9	A kinase (PRKA) anchor protein (yotiao) 9 [Source:HGNC Symbol;Acc:379]		x
AKT1	AKT serine/threonine kinase 1(AKT1)	x	x
ALDH1A1	aldehyde dehydrogenase 1 family, member A1 [Source:HGNC Symbol;Acc:402]		x
ALMS1	ALMS1, centrosome and basal body associated protein(ALMS1)	x	x
ALPK1	alpha kinase 1(ALPK1)	x
AMBRA1	autophagy/beclin-1 regulator 1 [Source:HGNC Symbol;Acc:25990]		x
ANAPC2	anaphase promoting complex subunit 2(ANAPC2)	x
ANKMY2	ankyrin repeat and MYND domain containing 2 [Source:HGNC Symbol;Acc:25370]		x
ANKRD26	ankyrin repeat domain 26 (ANKRD26)	x
ANKS3	ankyrin repeat and sterile alpha motif domain containing 3(ANKS3)	x
ANKS6	ankyrin repeat and sterile alpha motif domain containing 6(ANKS6)	x	x
ANO1	anoctamin 1(ANO1)	x
ANO2	anoctamin 2(ANO2)	x	x
ANXA1	annexin A1 [Source:HGNC Symbol;Acc:533]		x
AP3M2	adaptor-related protein complex 3, mu 2 subunit [Source:HGNC Symbol;Acc:570]		x
APOA1BP	apolipoprotein A-I binding protein [Source:HGNC Symbol;Acc:18453]		x
APOBEC4	apolipoprotein B mRNA editing enzyme, catalytic polypeptide-like 4 (putative) [Source:HGNC Symbol;Acc:32152]		x
APOO	apolipoprotein O [Source:HGNC Symbol;Acc:28727]		x
APP	amyloid beta (A4) precursor protein [Source:HGNC Symbol;Acc:620]		x
ARF4	ADP ribosylation factor 4(ARF4)	x	x
ARFGEF2	ADP-ribosylation factor guanine nucleotide-exchange factor 2 (brefeldin A-inhibited) [Source:HGNC Symbol;Acc:15853]		x
ARHGAP35	Rho GTPase activating protein 35 [Source:HGNC Symbol;Acc:4591]		x
ARHGAP36	Rho GTPase activating protein 36	x
ARL13B	ADP ribosylation factor like GTPase 13B(ARL13B)	x	x
ARL2	ADP ribosylation factor like GTPase 2(ARL2)	x
ARL2BP	ADP ribosylation factor like GTPase 2 binding protein(ARL2BP)	x	x
ARL3	ADP ribosylation factor like GTPase 3(ARL3)	x	x
ARL6	ADP ribosylation factor like GTPase 6(ARL6)	x	x
ARMC2	armadillo repeat containing 2(ARMC2)	x
ARMC3	armadillo repeat containing 3 [Source:HGNC Symbol;Acc:30964]		x
ARMC4	armadillo repeat containing 4(ARMC4)	x	x
ARMC9	armadillo repeat containing 9(ARMC9)	x
ARR3	arrestin 3, retinal (X-arrestin) [Source:HGNC Symbol;Acc:710]		x
ASAP1	ArfGAP with SH3 domain, ankyrin repeat and PH domain 1(ASAP1)	x	x
ATAT1	alpha tubulin acetyltransferase 1(ATAT1)	x	x
ATG14	autophagy related 14 [Source:HGNC Symbol;Acc:19962]		x
ATG16L1	autophagy related 16-like 1 (S. cerevisiae) [Source:HGNC Symbol;Acc:21498]		x
ATG3	autophagy related 3(ATG3)	x	x
ATG5	autophagy related 5(ATG5)	x	x
ATG7	autophagy related 7 [Source:HGNC Symbol;Acc:16935]		x
ATMIN	ATM interactor(ATMIN)	x	x
ATOH1	atonal bHLH transcription factor 1(ATOH1)	x
ATP2A2	ATPase, Ca++ transporting, cardiac muscle, slow twitch 2 [Source:HGNC Symbol;Acc:812]		x
ATP2B4	ATPase, Ca++ transporting, plasma membrane 4 [Source:HGNC Symbol;Acc:817]		x
ATP4A	ATPase H+/K+ transporting alpha subunit(ATP4A)	x
ATP6V0D1	ATPase, H+ transporting, lysosomal 38kDa, V0 subunit d1 [Source:HGNC Symbol;Acc:13724]		x
ATP6V1C1	ATPase, H+ transporting, lysosomal 42kDa, V1 subunit C1 [Source:HGNC Symbol;Acc:856]		x
ATP6V1D	ATPase, H+ transporting, lysosomal 34kDa, V1 subunit D [Source:HGNC Symbol;Acc:13527]		x
ATP8A2	ATPase, aminophospholipid transporter, class I, type 8A, member 2 [Source:HGNC Symbol;Acc:13533]		x
ATXN10	ataxin 10(ATXN10)	x	x
AURKA	aurora kinase A(AURKA)	x	x
AVIL	advillin [Source:HGNC Symbol;Acc:14188]		x
AZI1	5-azacytidine induced 1 [Source:HGNC Symbol;Acc:29511]		x
B9D1	B9 domain containing 1(B9D1)	x	x
B9D2	B9 protein domain 2(B9D2)	x	x
BAG6	BAG cochaperone 6(BAG6)	x
BBIP1	BBSome interacting protein 1(BBIP1)	x	x
BBOF1	basal body orientation factor 1(BBOF1)	x
BBS1	Bardet-Biedl syndrome 1(BBS1)	x	x
BBS10	Bardet-Biedl syndrome 10(BBS10)	x	x
BBS12	Bardet-Biedl syndrome 12(BBS12)	x	x
BBS2	Bardet-Biedl syndrome 2(BBS2)	x	x
BBS4	Bardet-Biedl syndrome 4(BBS4)	x	x
BBS5	Bardet-Biedl syndrome 5(BBS5)	x	x
BBS7	Bardet-Biedl syndrome 7(BBS7)	x	x
BBS9	Bardet-Biedl syndrome 9(BBS9)	x	x
BEST2	bestrophin 2 [Source:HGNC Symbol;Acc:17107]		x
C10orf107	chromosome 10 open reading frame 107 [Source:HGNC Symbol;Acc:28678]		x
C11orf49	chromosome 11 open reading frame 49 [Source:HGNC Symbol;Acc:28720]		x
C11orf63	chromosome 11 open reading frame 63 [Source:HGNC Symbol;Acc:26288]		x
C11orf70	chromosome 11 open reading frame 70 [Source:HGNC Symbol;Acc:28188]		x
C11orf74	chromosome 11 open reading frame 74(C11orf74)	x	x
C11orf88	chromosome 11 open reading frame 88 [Source:HGNC Symbol;Acc:25061]		x
C12orf10	chromosome 12 open reading frame 10 [Source:HGNC Symbol;Acc:17590]		x
C12orf55	chromosome 12 open reading frame 55 [Source:HGNC Symbol;Acc:26456]		x
C14orf79	chromosome 14 open reading frame 79 [Source:HGNC Symbol;Acc:20126]		x
C15orf26	chromosome 15 open reading frame 26 [Source:HGNC Symbol;Acc:26782]		x
C16orf71	chromosome 16 open reading frame 71 [Source:HGNC Symbol;Acc:25081]		x
C16orf80	chromosome 16 open reading frame 80 [Source:HGNC Symbol;Acc:29523]		x
C1orf101	chromosome 1 open reading frame 101 [Source:HGNC Symbol;Acc:28491]		x
C1orf114	chromosome 1 open reading frame 114 [Source:HGNC Symbol;Acc:28051]		x
C1orf173	chromosome 1 open reading frame 173 [Source:HGNC Symbol;Acc:25346]		x
C1orf192	chromosome 1 open reading frame 192 [Source:HGNC Symbol;Acc:32325]		x
C1orf194	chromosome 1 open reading frame 194 [Source:HGNC Symbol;Acc:32331]		x
C1orf222	chromosome 1 open reading frame 222 [Source:HGNC Symbol;Acc:27917]		x
C20orf26	chromosome 20 open reading frame 26 [Source:HGNC Symbol;Acc:15872]		x
C20orf85	chromosome 20 open reading frame 85 [Source:HGNC Symbol;Acc:16216]		x
C21orf2	chromosome 21 open reading frame 2 [Source:HGNC Symbol;Acc:1260]		x
C21orf58	chromosome 21 open reading frame 58 [Source:HGNC Symbol;Acc:1300]		x
C21orf59	chromosome 21 open reading frame 59 [Source:HGNC Symbol;Acc:1301]		x
C2CD3	C2 calcium dependent domain containing 3(C2CD3)	x	x
C2orf71	chromosome 2 open reading frame 71 [Source:HGNC Symbol;Acc:34383]		x
C2orf73	chromosome 2 open reading frame 73 [Source:HGNC Symbol;Acc:26861]		x
C4orf22	chromosome 4 open reading frame 22 [Source:HGNC Symbol;Acc:28554]		x
C5orf30	chromosome 5 open reading frame 30 [Source:HGNC Symbol;Acc:25052]		x
C5orf42	chromosome 5 open reading frame 42 [Source:HGNC Symbol;Acc:25801]		x
C5orf49	chromosome 5 open reading frame 49 [Source:HGNC Symbol;Acc:27028]		x
C6orf118	chromosome 6 open reading frame 118 [Source:HGNC Symbol;Acc:21233]		x
C6orf165	chromosome 6 open reading frame 165 [Source:HGNC Symbol;Acc:21405]		x
C6orf170	chromosome 6 open reading frame 170 [Source:HGNC Symbol;Acc:21485]		x
C7orf57	chromosome 7 open reading frame 57 [Source:HGNC Symbol;Acc:22247]		x
C7orf63	chromosome 7 open reading frame 63 [Source:HGNC Symbol;Acc:26107]		x
C8orf37	chromosome 8 open reading frame 37(C8orf37)	x	x
C8orf47	chromosome 8 open reading frame 47 [Source:HGNC Symbol;Acc:26823]		x
C9orf116	chromosome 9 open reading frame 116 [Source:HGNC Symbol;Acc:28435]		x
C9orf117	chromosome 9 open reading frame 117 [Source:HGNC Symbol;Acc:27843]		x
C9orf135	chromosome 9 open reading frame 135 [Source:HGNC Symbol;Acc:31422]		x
C9orf171	chromosome 9 open reading frame 171 [Source:HGNC Symbol;Acc:33776]		x
C9orf24	chromosome 9 open reading frame 24 [Source:HGNC Symbol;Acc:19919]		x
CABS1	calcium-binding protein, spermatid-specific 1 [Source:HGNC Symbol;Acc:30710]		x
CABYR	calcium binding tyrosine-(Y)-phosphorylation regulated [Source:HGNC Symbol;Acc:15569]		x
CACNA1C	calcium voltage-gated channel subunit alpha1 C(CACNA1C)	x
CACNA1F	calcium channel, voltage-dependent, L type, alpha 1F subunit [Source:HGNC Symbol;Acc:1393]		x
CALCR	calcitonin receptor [Source:HGNC Symbol;Acc:1440]		x
CALML4	calmodulin-like 4 [Source:HGNC Symbol;Acc:18445]		x
CAPS	calcyphosine [Source:HGNC Symbol;Acc:1487]		x
CAPSL	calcyphosine-like [Source:HGNC Symbol;Acc:28375]		x
CARS	cysteinyl-tRNA synthetase [Source:HGNC Symbol;Acc:1493]		x
CASC1	cancer susceptibility candidate 1 [Source:HGNC Symbol;Acc:29599]		x
CASK	calcium/calmodulin-dependent serine protein kinase (MAGUK family) [Source:HGNC Symbol;Acc:1497]		x
CATIP	ciliogenesis associated TTC17 interacting protein(CATIP)	x
CATSPER1	cation channel, sperm associated 1 [Source:HGNC Symbol;Acc:17116]		x
CATSPER2	cation channel, sperm associated 2 [Source:HGNC Symbol;Acc:18810]		x
CATSPER3	cation channel, sperm associated 3 [Source:HGNC Symbol;Acc:20819]		x
CATSPER4	cation channel, sperm associated 4 [Source:HGNC Symbol;Acc:23220]		x
CATSPERB	catsper channel auxiliary subunit beta [Source:HGNC Symbol;Acc:20500]		x
CATSPERD	catsper channel auxiliary subunit delta [Source:HGNC Symbol;Acc:28598]		x
CATSPERG	catsper channel auxiliary subunit gamma [Source:HGNC Symbol;Acc:25243]		x
CAV1	caveolin 1(CAV1)	x	x
CBY1	chibby family member 1, beta catenin antagonist(CBY1)	x	x
CC2D2A	coiled-coil and C2 domain containing 2A(CC2D2A)	x	x
CCDC103	coiled-coil domain containing 103(CCDC103)	x	x
CCDC104	coiled-coil domain containing 104 [Source:HGNC Symbol;Acc:30540]		x
CCDC108	coiled-coil domain containing 108 [Source:HGNC Symbol;Acc:25325]		x
CCDC11	coiled-coil domain containing 11 [Source:HGNC Symbol;Acc:26530]		x
CCDC113	coiled-coil domain containing 113 [Source:HGNC Symbol;Acc:25002]		x
CCDC114	coiled-coil domain containing 114(CCDC114)	x	x
CCDC13	coiled-coil domain containing 13(CCDC13)	x	x
CCDC135	coiled-coil domain containing 135 [Source:HGNC Symbol;Acc:25289]		x
CCDC146	coiled-coil domain containing 146 [Source:HGNC Symbol;Acc:29296]		x
CCDC147	coiled-coil domain containing 147 [Source:HGNC Symbol;Acc:26676]		x
CCDC151	coiled-coil domain containing 151(CCDC151)	x	x
CCDC164	coiled-coil domain containing 164 [Source:HGNC Symbol;Acc:24245]		x
CCDC17	coiled-coil domain containing 17 [Source:HGNC Symbol;Acc:26574]		x
CCDC170	coiled-coil domain containing 170 [Source:HGNC Symbol;Acc:21177]		x
CCDC172	coiled-coil domain containing 172 [Source:HGNC Symbol;Acc:30524]		x
CCDC173	coiled-coil domain containing 173 [Source:HGNC Symbol;Acc:25064]		x
CCDC176	coiled-coil domain containing 176 [Source:HGNC Symbol;Acc:19855]		x
CCDC181	coiled-coil domain containing 181(CCDC181)	x
CCDC19	coiled-coil domain containing 19 [Source:HGNC Symbol;Acc:17229]		x
CCDC28B	coiled-coil domain containing 28B(CCDC28B)	x	x
CCDC33	coiled-coil domain containing 33 [Source:HGNC Symbol;Acc:26552]		x
CCDC37	coiled-coil domain containing 37 [Source:HGNC Symbol;Acc:26842]		x
CCDC39	coiled-coil domain containing 39(CCDC39)	x	x
CCDC40	coiled-coil domain containing 40(CCDC40)	x	x
CCDC41	coiled-coil domain containing 41 [Source:HGNC Symbol;Acc:17966]		x
CCDC42B	coiled-coil domain containing 42B [Source:HGNC Symbol;Acc:37100]		x
CCDC63	coiled-coil domain containing 63 [Source:HGNC Symbol;Acc:26669]		x
CCDC65	coiled-coil domain containing 65(CCDC65)	x	x
CCDC66	coiled-coil domain containing 66(CCDC66)	x
CCDC74A	coiled-coil domain containing 74A [Source:HGNC Symbol;Acc:25197]		x
CCDC74B	coiled-coil domain containing 74B [Source:HGNC Symbol;Acc:25267]		x
CCDC78	coiled-coil domain containing 78(CCDC78)	x	x
CCDC81	coiled-coil domain containing 81 [Source:HGNC Symbol;Acc:26281]		x
CCDC88A	coiled-coil domain containing 88A [Source:HGNC Symbol;Acc:25523]		x
CCL15-CCL14	CCL15-CCL14 readthrough (non-protein coding) [Source:HGNC Symbol;Acc:44436]		x
CCNO	cyclin O(CCNO)	x	x
CCP110	centriolar coiled-coil protein 110	x	x
CCR6	chemokine (C-C motif) receptor 6 [Source:HGNC Symbol;Acc:1607]		x
CCSAP	centriole, cilia and spindle-associated protein [Source:HGNC Symbol;Acc:29578]		x
CCT2	chaperonin containing TCP1 subunit 2(CCT2)	x	x
CCT3	chaperonin containing TCP1, subunit 3 (gamma) [Source:HGNC Symbol;Acc:1616]		x
CCT8	chaperonin containing TCP1, subunit 8 (theta) [Source:HGNC Symbol;Acc:1623]		x
CDC14A	cell division cycle 14A(CDC14A)	x	x
CDC14B	cell division cycle 14B [Source:HGNC Symbol;Acc:1719]		x
CDC20	cell division cycle 20(CDC20)	x
CDC20B	cell division cycle 20B(CDC20B)	x
CDH23	cadherin related 23(CDH23)	x	x
CDHR1	cadherin-related family member 1 [Source:HGNC Symbol;Acc:14550]		x
CDHR3	cadherin-related family member 3 [Source:HGNC Symbol;Acc:26308]		x
CDK1	cyclin-dependent kinase 1 [Source:HGNC Symbol;Acc:1722]		x
CDK10	cyclin dependent kinase 10(CDK10)	x
CDK20	cyclin dependent kinase 20(CDK20	x	x
CDK5RAP2	CDK5 regulatory subunit associated protein 2 [Source:HGNC Symbol;Acc:18672]		x
CDKL5	cyclin dependent kinase like 5(CDKL5)	x
CDKN1B	cyclin dependent kinase inhibitor 1B(CDKN1B)	x
CELSR2	cadherin EGF LAG seven-pass G-type receptor 2(CELSR2)	x
CELSR3	cadherin EGF LAG seven-pass G-type receptor 3(CELSR3)	x	x
CENPF	centromere protein F(CENPF)	x	x
CENPJ	centromere protein J(CENPJ)	x	x
CEP104	centrosomal protein 104(CEP104)	x	x
CEP120	centrosomal protein 120(CEP120)	x	x
CEP128	centrosomal protein 128(CEP128)	x
CEP131	centrosomal protein 131(CEP131)	x
CEP135	centrosomal protein 135(CEP135)	x	x
CEP152	centrosomal protein 152kDa [Source:HGNC Symbol;Acc:29298]		x
CEP162	centrosomal protein 162(CEP162)	x
CEP164	centrosomal protein 164(CEP164)	x	x
CEP170	centrosomal protein 170(CEP170)	x
CEP19	centrosomal protein 19(CEP19)	x	x
CEP192	centrosomal protein 192kDa [Source:HGNC Symbol;Acc:25515]		x
CEP250	centrosomal protein 250(CEP250)	x	x
CEP290	centrosomal protein 290(CEP290)	x	x
CEP350	centrosomal protein 350(CEP350)	x
CEP41	centrosomal protein 41(CEP41)	x	x
CEP57	centrosomal protein 57kDa [Source:HGNC Symbol;Acc:30794]		x
CEP63	centrosomal protein 63kDa [Source:HGNC Symbol;Acc:25815]		x
CEP68	centrosomal protein 68(CEP68)	x
CEP70	centrosomal protein 70kDa [Source:HGNC Symbol;Acc:29972]		x
CEP72	centrosomal protein 72(CEP72)	x	x
CEP76	centrosomal protein 76kDa [Source:HGNC Symbol;Acc:25727]		x
CEP78	centrosomal protein 78(CEP78)	x	x
CEP83	centrosomal protein 83(CEP83)	x
CEP89	centrosomal protein 89(CEP89)	x	x
CEP97	centrosomal protein 97(CEP97)	x	x
CERKL	ceramide kinase-like [Source:HGNC Symbol;Acc:21699]		x
CETN1	centrin, EF-hand protein, 1 [Source:HGNC Symbol;Acc:1866]		x
CETN2	centrin 2(CETN2)	x	x
CETN3	centrin 3(CETN3)	x	x
CFAP100	cilia and flagella associated protein 100(CFAP100)	x
CFAP126	cilia and flagella associated protein 126(CFAP126)	x
CFAP157	cilia and flagella associated protein 157(CFAP157)	x
CFAP161	cilia and flagella associated protein 161(CFAP161)	x
CFAP221	cilia and flagella associated protein 221(CFAP221)	x
CFAP298	cilia and flagella associated protein 298(CFAP298)	x
CFAP300	cilia and flagella associated protein 300(CFAP300)	x
CFAP36	cilia and flagella associated protein 36(CFAP36)	x
CFAP410	cilia and flagella associated protein 410(CFAP410)	x
CFAP43	cilia and flagella associated protein 43(CFAP43)	x
CFAP47	cilia and flagella associated protein 47(CFAP47)	x
CFAP52	cilia and flagella associated protein 52(CFAP52)	x
CFAP53	cilia and flagella associated protein 53(CFAP53)	x
CFAP54	cilia and flagella associated protein 54(CFAP54)	x
CFAP57	cilia and flagella associated protein 57 (CFAP57)	x
CFAP58	cilia and flagella associated protein 58(CFAP58)	x
CFAP65	cilia and flagella associated protein 65(CFAP65)	x
CFAP69	cilia and flagella associated protein 69(CFAP69)	x
CFAP70	cilia and flagella associated protein 70(CFAP70)	x
CHMP4B	charged multivesicular body protein 4B(CHMP4B)	x
CIB2	calcium and integrin binding family member 2 [Source:HGNC Symbol;Acc:24579]		x
CILK	ciliogenesis associated kinase 1(CILK)	x
CIP2A	cell proliferation regulating inhibitor of protein phosphatase 2A(CIP2A)	x
CKAP5	cytoskeleton associated protein 5 [Source:HGNC Symbol;Acc:28959]		x
CLASP1	cytoplasmic linker associated protein 1 [Source:HGNC Symbol;Acc:17088]		x
CLCN4	chloride voltage-gated channel 4(CLCN4)	x
CLDN2	claudin 2(CLDN2)	x	x
CLRN1	clarin 1(CLRN1)	x
CLTB	clathrin, light chain B [Source:HGNC Symbol;Acc:2091]		x
CLTC	clathrin, heavy chain (Hc) [Source:HGNC Symbol;Acc:2092]		x
CLUAP1	clusterin associated protein 1(CLUAP1)	x	x
CNGA1	cyclic nucleotide gated channel alpha 1(CNGA1)	x	x
CNGA2	cyclic nucleotide gated channel alpha 2(CNGA2)	x	x
CNGA3	cyclic nucleotide gated channel alpha 3 [Source:HGNC Symbol;Acc:2150]		x
CNGA4	cyclic nucleotide gated channel alpha 4(CNGA4)	x	x
CNGB1	cyclic nucleotide gated channel beta 1(CNGB1)	x	x
CNGB3	cyclic nucleotide gated channel beta 3 [Source:HGNC Symbol;Acc:2153]		x
CNOT10	CCR4-NOT transcription complex, subunit 10 [Source:HGNC Symbol;Acc:23817]		x
CNTRL	centriolin [Source:HGNC Symbol;Acc:1858]		x
COPS8	COP9 constitutive photomorphogenic homolog subunit 8 (Arabidopsis) [Source:HGNC Symbol;Acc:24335]		x
COQ10A	coenzyme Q10 homolog A (S. cerevisiae) [Source:HGNC Symbol;Acc:26515]		x
CPLANE1	ciliogenesis and planar polarity effector 1(CPLANE1)	x
CPLANE2	ciliogenesis and planar polarity effector 2(CPLANE2)	x
CRB3	crumbs 3, cell polarity complex component(CRB3)	x	x
CRHR2	corticotropin releasing hormone receptor 2(CRHR2)	x
CROCC	ciliary rootlet coiled-coil, rootletin(CROCC)	x	x
CSNK1A1	casein kinase 1, alpha 1 [Source:HGNC Symbol;Acc:2451]		x
CSNK1D	casein kinase 1 delta(CSNK1D)	x	x
CSNK1E	casein kinase 1, epsilon [Source:HGNC Symbol;Acc:2453]		x
CSNK1G1	casein kinase 1, gamma 1 [Source:HGNC Symbol;Acc:2454]		x
CSNK2B	casein kinase 2, beta polypeptide [Source:HGNC Symbol;Acc:2460]		x
CSPP1	centrosome and spindle pole associated protein 1(CSPP1)	x
CST11	cystatin 11 [Source:HGNC Symbol;Acc:15959]		x
CTD-2373H9.6	differential display clone 8 isoform 2 [Source:RefSeq peptide;Acc:NP_001230469]		x
CTD-3148I10.1	uncharacterized protein LOC100507003 precursor [Source:RefSeq peptide;Acc:NP_001182185]		x
CTNNB1	catenin beta 1(CTNNB1)	x	x
CUL7	cullin 7(CUL7)	x
CYB5D1	cytochrome b5 domain containing 1 [Source:HGNC Symbol;Acc:26516]		x
CYFIP2	cytoplasmic FMR1 interacting protein 2 [Source:HGNC Symbol;Acc:13760]		x
CYLD	CYLD lysine 63 deubiquitinase(CYLD)	x	x
CYS1	cystin 1(CYS1)	x	x
DAAM1	dishevelled associated activator of morphogenesis 1 [Source:HGNC Symbol;Acc:18142]		x
DAW1	dynein assembly factor with WD repeats 1(DAW1)	x
DCDC2	doublecortin domain containing 2(DCDC2)	x	x
DCTN1	dynactin 1 [Source:HGNC Symbol;Acc:2711]		x
DCTN2	dynactin 2 (p50) [Source:HGNC Symbol;Acc:2712]		x
DCTN3	dynactin 3 (p22) [Source:HGNC Symbol;Acc:2713]		x
DDAH1	dimethylarginine dimethylaminohydrolase 1 [Source:HGNC Symbol;Acc:2715]		x
DDX59	DEAD-box helicase 59(DDX59)	x
DDX6	DEAD (Asp-Glu-Ala-Asp) box helicase 6 [Source:HGNC Symbol;Acc:2747]		x
DEFB1	defensin, beta 1 [Source:HGNC Symbol;Acc:2766]		x
DHRS3	dehydrogenase/reductase (SDR family) member 3 [Source:HGNC Symbol;Acc:17693]		x
DIAPH1	diaphanous related formin 1(DIAPH1)	x
DISC1	disrupted in schizophrenia 1(DISC1)	x	x
DLD	dihydrolipoamide dehydrogenase [Source:HGNC Symbol;Acc:2898]		x
DLEC1	DLEC1 cilia and flagella associated protein(DLEC1)	x
DLG5	discs, large homolog 5 (Drosophila) [Source:HGNC Symbol;Acc:2904]		x
DMD	dystrophin [Source:HGNC Symbol;Acc:2928]		x
DNAAF1	dynein axonemal assembly factor 1(DNAAF1)	x	x
DNAAF2	dynein axonemal assembly factor 2(DNAAF2)	x	x
DNAAF3	dynein axonemal assembly factor 3(DNAAF3)	x	x
DNAAF4	dynein axonemal assembly factor 4(DNAAF4)	x
DNAAF5	dynein axonemal assembly factor 5(DNAAF5)	x
DNAAF6	dynein axonemal assembly factor 6(DNAAF6)	x
DNAH1	dynein axonemal heavy chain 1(DNAH1)	x	x
DNAH10	dynein axonemal heavy chain 10(DNAH10)	x	x
DNAH11	dynein axonemal heavy chain 11(DNAH11)	x	x
DNAH12	dynein, axonemal, heavy chain 12 [Source:HGNC Symbol;Acc:2943]		x
DNAH14	dynein, axonemal, heavy chain 14 [Source:HGNC Symbol;Acc:2945]		x
DNAH17	dynein axonemal heavy chain 17(DNAH17)	x	x
DNAH2	dynein axonemal heavy chain 2(DNAH2)	x	x
DNAH3	dynein, axonemal, heavy chain 3 [Source:HGNC Symbol;Acc:2949]		x
DNAH5	dynein axonemal heavy chain 5(DNAH5)	x	x
DNAH6	dynein axonemal heavy chain 6(DNAH6)	x	x
DNAH7	dynein axonemal heavy chain 7(DNAH7)	x	x
DNAH8	dynein, axonemal, heavy chain 8 [Source:HGNC Symbol;Acc:2952]		x
DNAH9	dynein axonemal heavy chain 9(DNAH9)	x	x
DNAI1	dynein axonemal intermediate chain 1(DNAI1)	x	x
DNAI2	dynein axonemal intermediate chain 2(DNAI2)	x	x
DNAJA1	DnaJ (Hsp40) homolog, subfamily A, member 1 [Source:HGNC Symbol;Acc:5229]		x
DNAJA4	DnaJ (Hsp40) homolog, subfamily A, member 4 [Source:HGNC Symbol;Acc:14885]		x
DNAJB13	DnaJ heat shock protein family (Hsp40) member B13(DNAJB13)	x	x
DNAL1	dynein axonemal light chain 1(DNAL1)	x	x
DNAL4	dynein, axonemal, light chain 4 [Source:HGNC Symbol;Acc:2955]		x
DNALI1	dynein axonemal light intermediate chain 1(DNALI1)	x	x
DNHD1	dynein heavy chain domain 1 [Source:HGNC Symbol;Acc:26532]		x
DNM2	dynamin 2 [Source:HGNC Symbol;Acc:2974]		x
DNMBP	dynamin binding protein(DNMBP)	x
DPCD	deleted in primary ciliary dyskinesia homolog (mouse)(DPCD)	x	x
DPYSL2	dihydropyrimidinase like 2(DPYSL2)	x	x
DRC1	dynein regulatory complex subunit 1(DRC1)	x
DRC3	dynein regulatory complex subunit 3(DRC3)	x
DRC7	dynein regulatory complex subunit 7(DRC7)	x
DRD1	dopamine receptor D1(DRD1)	x	x
DRD2	dopamine receptor D2(DRD2)	x	x
DRD5	dopamine receptor D5(DRD5)	x	x
DSTN	destrin (actin depolymerizing factor) [Source:HGNC Symbol;Acc:15750]		x
DVL1	dishevelled segment polarity protein 1(DVL1)	x	x
DYDC1	DPY30 domain containing 1 [Source:HGNC Symbol;Acc:23460]		x
DYDC2	DPY30 domain containing 2 [Source:HGNC Symbol;Acc:23468]		x
DYNC1H1	dynein, cytoplasmic 1, heavy chain 1 [Source:HGNC Symbol;Acc:2961]		x
DYNC1I2	dynein, cytoplasmic 1, intermediate chain 2 [Source:HGNC Symbol;Acc:2964]		x
DYNC2H1	dynein cytoplasmic 2 heavy chain 1(DYNC2H1)	x	x
DYNC2LI1	dynein cytoplasmic 2 light intermediate chain 1(DYNC2LI1)	x	x
DYNLL1	dynein light chain LC8-type 1(DYNLL1)	x	x
DYNLL2	dynein light chain LC8-type 2(DYNLL2)	x
DYNLRB1	dynein light chain roadblock- type 1(DYNLRB1)	x	x
DYNLRB2	dynein light chain roadblock- type 2(DYNLRB2)	x	x
DYNLT1	dynein light chain Tctex-type 1(DYNLT1)	x	x
DYX1C1	dyslexia susceptibility 1 candidate 1 [Source:HGNC Symbol;Acc:21493]		x
DZANK1	double zinc ribbon and ankyrin repeat domains 1(DZANK1)	x	x
DZIP1	DAZ interacting zinc finger protein 1(DZIP1)	x	x
DZIP1L	DAZ interacting zinc finger protein 1 like(DZIP1L)	x	x
E2F4	E2F transcription factor 4(E2F4)	x	x
EEF1A1	eukaryotic translation elongation factor 1 alpha 1 [Source:HGNC Symbol;Acc:3189]		x
EFCAB1	EF-hand calcium binding domain 1 [Source:HGNC Symbol;Acc:25678]		x
EFCAB12	EF-hand calcium binding domain 12 [Source:HGNC Symbol;Acc:28061]		x
EFCAB2	EF-hand calcium binding domain 2 [Source:HGNC Symbol;Acc:28166]		x
EFCAB7	EF-hand calcium binding domain 7(EFCAB7)	x	x
EFHC1	EF-hand domain containing 1(EFHC1)	x	x
EFHC2	EF-hand domain (C-terminal) containing 2 [Source:HGNC Symbol;Acc:26233]		x
EFTUD2	elongation factor Tu GTP binding domain containing 2 [Source:HGNC Symbol;Acc:30858]		x
EGFR	epidermal growth factor receptor(EGFR)	x
EHD1	EH domain containing 1(EHD1)	x	x
EHD3	EH domain containing 3(EHD3)	x	x
ELMOD2	ELMO/CED-12 domain containing 2 [Source:HGNC Symbol;Acc:28111]		x
ELMOD3	ELMO/CED-12 domain containing 3 [Source:HGNC Symbol;Acc:26158]		x
EML1	echinoderm microtubule associated protein like 1 [Source:HGNC Symbol;Acc:3330]		x
ENAH	enabled homolog (Drosophila) [Source:HGNC Symbol;Acc:18271]		x
ENKD1	enkurin domain containing 1 [Source:HGNC Symbol;Acc:25246]		x
ENKUR	enkurin, TRPC channel interacting protein(ENKUR)	x	x
ENPP5	ectonucleotide pyrophosphatase/phosphodiesterase 5 (putative) [Source:HGNC Symbol;Acc:13717]		x
ENTR1	endosome associated trafficking regulator 1(ENTR1)	x
EPS15	epidermal growth factor receptor pathway substrate 15 [Source:HGNC Symbol;Acc:3419]		x
EVC	EvC ciliary complex subunit 1(EVC)	x	x
EVC2	EvC ciliary complex subunit 2(EVC2)	x	x
EVI5L	ecotropic viral integration site 5-like [Source:HGNC Symbol;Acc:30464]		x
EXOC3	exocyst complex component 3(EXOC3)	x	x
EXOC4	exocyst complex component 4(EXOC4)	x	x
EXOC5	exocyst complex component 5(EXOC5)	x	x
EXOC6	exocyst complex component 6(EXOC6)	x	x
EXOC6B	exocyst complex component 6B(EXOC6B)	x	x
EZH2	enhancer of zeste 2 polycomb repressive complex 2 subunit(EZH2)	x
EZR	ezrin [Source:HGNC Symbol;Acc:12691]		x
FAIM	Fas apoptotic inhibitory molecule [Source:HGNC Symbol;Acc:18703]		x
FAM149B1	family with sequence similarity 92 member A(FAM92A)	x
FAM154A	family with sequence similarity 154, member A [Source:HGNC Symbol;Acc:28566]		x
FAM154B	family with sequence similarity 154, member B [Source:HGNC Symbol;Acc:33727]		x
FAM161A	family with sequence similarity 92 member B(FAM92B)	x	x
FAM179A	family with sequence similarity 179, member A [Source:HGNC Symbol;Acc:33715]		x
FAM179B	family with sequence similarity 179, member B [Source:HGNC Symbol;Acc:19959]		x
FAM183BP	family with sequence similarity 149 member B1(FAM149B1)	x
FAM216B	family with sequence similarity 216, member B [Source:HGNC Symbol;Acc:26883]		x
FAM229B	family with sequence similarity 229, member B [Source:HGNC Symbol;Acc:33858]		x
FAM49B	family with sequence similarity 49, member B [Source:HGNC Symbol;Acc:25216]		x
FAM65B	family with sequence similarity 65, member B [Source:HGNC Symbol;Acc:13872]		x
FAM81B	family with sequence similarity 81, member B [Source:HGNC Symbol;Acc:26335]		x
FAM92A	family with sequence similarity 161 member A(FAM161A)	x
FAM92A1	family with sequence similarity 92, member A1 [Source:HGNC Symbol;Acc:30452]		x
FAM92B	family with sequence similarity 183 member B, pseudogene(FAM183BP)	x	x
FANK1	fibronectin type III and ankyrin repeat domains 1(FANK1)	x	x
FBF1	Fas binding factor 1(FBF1)	x	x
FBXO15	F-box protein 15 [Source:HGNC Symbol;Acc:13617]		x
FGFR1OP	FGFR1 oncogene partner [Source:HGNC Symbol;Acc:17012]		x
FGFR3	fibroblast growth factor receptor 3(FGFR3)	x
FHDC1	FH2 domain containing 1(FHDC1)	x
FLCN	folliculin(FLCN)	x	x
FLNA	filamin A(FLNA)	x	x
FNBP1L	formin binding protein 1 like(FNBP1L)	x	x
FOCAD	focadhesin [Source:HGNC Symbol;Acc:23377]		x
FOPNL	FGFR1OP N-terminal like(FOPNL)	x	x
FOXJ1	forkhead box J1(FOXJ1)	x	x
FOXN4	forkhead box N4(FOXN4)	x
FSCB	fibrous sheath CABYR binding protein [Source:HGNC Symbol;Acc:20494]		x
FSD1	fibronectin type III and SPRY domain containing 1(FSD1)	x
FSIP2	fibrous sheath interacting protein 2(FSIP2)	x
FSTL1	follistatin like 1(FSTL1)	x
FUZ	fuzzy planar cell polarity protein(FUZ)	x	x
GABARAP	GABA(A) receptor-associated protein [Source:HGNC Symbol;Acc:4067]		x
GALNT11	polypeptide N- acetylgalactosaminyltransferase 11(GALNT11)	x	x
GALR2	galanin receptor 2(GALR2)	x
GALR3	galanin receptor 3(GALR3)	x	x
GAS2L2	growth arrest specific 2 like 2(GAS2L2)	x
GAS8	growth arrest specific 8(GAS8)	x	x
GLI1	GLI family zinc finger 1(GLI1)	x	x
GLI2	GLI family zinc finger 2(GLI2)	x	x
GLI3	GLI family zinc finger 3(GLI3)	x	x
GLIS2	GLIS family zinc finger 2(GLIS2)	x	x
GMNC	geminin coiled-coil domain containing(GMNC)	x	x
GNA11	guanine nucleotide binding protein (G protein), alpha 11 (Gq class) [Source:HGNC Symbol;Acc:4379]		x
GNAQ	guanine nucleotide binding protein (G protein), q polypeptide [Source:HGNC Symbol;Acc:4390]		x
GNAS	G protein subunit alpha Gαs encoded by GNAS complex locus [Source:HGNC Symbol;Acc:4392]		x
GNAT1	G protein subunit alpha transducin 1(GNAT1)	x	x
GNAT2	guanine nucleotide binding protein (G protein), alpha transducing activity polypeptide 2 [Source:HGNC Symbol;Acc:4394]		x
GNAT3	guanine nucleotide binding protein, alpha transducing 3 [Source:HGNC Symbol;Acc:22800]		x
GNB1	G protein subunit beta 1(GNB1)	x	x
GNB5	guanine nucleotide binding protein (G protein), beta 5 [Source:HGNC Symbol;Acc:4401]		x
GNGT1	guanine nucleotide binding protein (G protein), gamma transducing activity polypeptide 1 [Source:HGNC Symbol;Acc:4411]		x
GOLGB1	golgin B1(GOLGB1)	x
GORAB	golgin, RAB6-interacting [Source:HGNC Symbol;Acc:25676]		x
GPBAR	G protein-coupled bile acid receptor 1(GPBAR)	x
GPI	glucose-6-phosphate isomerase [Source:HGNC Symbol;Acc:4458]		x
GPR157	G protein-coupled receptor 157 [Source:HGNC Symbol;Acc:23687]		x
GPR161	G protein-coupled receptor 161(GPR161)	x	x
GPR173	G protein-coupled receptor 173(GPR173)	x
GPR20	G protein-coupled receptor 20(GPR20)	x
GPR22	G protein-coupled receptor 22(GPR22)	x
GPR83	G protein-coupled receptor 83(GPR83)	x	x
GPR88	G protein-coupled receptor 88(GPR88)	x
GPR98	G protein-coupled receptor 98 [Source:HGNC Symbol;Acc:17416]		x
GPSM1	G protein signaling modulator 1(GPSM1)	x
GRK1	G protein-coupled receptor kinase 1(GRK1)	x	x
GRK2	G protein-coupled receptor kinase 2(GRK2)	x
GRK4	G protein-coupled receptor kinase 4 [Source:HGNC Symbol;Acc:4543]		x
GRK7	G protein-coupled receptor kinase 7 [Source:HGNC Symbol;Acc:17031]		x
GRXCR1	glutaredoxin, cysteine rich 1 [Source:HGNC Symbol;Acc:31673]		x
GSK3B	glycogen synthase kinase 3 beta(GSK3B)	x	x
GSN	gelsolin [Source:HGNC Symbol;Acc:4620]		x
GSTA1	glutathione S-transferase alpha 1 [Source:HGNC Symbol;Acc:4626]		x
GSTA2	glutathione S-transferase alpha 2 [Source:HGNC Symbol;Acc:4627]		x
GSTM3	glutathione S-transferase mu 3 (brain) [Source:HGNC Symbol;Acc:4635]		x
GUCA1A	guanylate cyclase activator 1A (retina) [Source:HGNC Symbol;Acc:4678]		x
GUCA1B	guanylate cyclase activator 1B (retina) [Source:HGNC Symbol;Acc:4679]		x
GUCA1C	guanylate cyclase activator 1C [Source:HGNC Symbol;Acc:4680]		x
GUCA2B	guanylate cyclase activator 2B (uroguanylin) [Source:HGNC Symbol;Acc:4683]		x
GUCY2D	guanylate cyclase 2D, membrane (retina-specific) [Source:HGNC Symbol;Acc:4689]		x
GUCY2F	guanylate cyclase 2F, retinal [Source:HGNC Symbol;Acc:4691]		x
HAP1	huntingtin associated protein 1(HAP1)	x	x
HAUS1	HAUS augmin-like complex, subunit 1 [Source:HGNC Symbol;Acc:25174]		x
HAUS2	HAUS augmin-like complex, subunit 2 [Source:HGNC Symbol;Acc:25530]		x
HAUS3	HAUS augmin-like complex, subunit 3 [Source:HGNC Symbol;Acc:28719]		x
HAUS4	HAUS augmin-like complex, subunit 4 [Source:HGNC Symbol;Acc:20163]		x
HAUS5	HAUS augmin-like complex, subunit 5 [Source:HGNC Symbol;Acc:29130]		x
HAUS6	HAUS augmin-like complex, subunit 6 [Source:HGNC Symbol;Acc:25948]		x
HAUS7	HAUS augmin-like complex, subunit 7 [Source:HGNC Symbol;Acc:32979]		x
HAUS8	HAUS augmin-like complex, subunit 8 [Source:HGNC Symbol;Acc:30532]		x
HAVCR1	hepatitis A virus cellular receptor 1(HAVCR1)	x	x
HDAC6	histone deacetylase 6(HDAC6)	x	x
HEATR2	HEAT repeat containing 2 [Source:HGNC Symbol;Acc:26013]		x
HHIP	hedgehog interacting protein [Source:HGNC Symbol;Acc:14866]		x
HIF1A	hypoxia inducible factor 1 alpha subunit(HIF1A)	x	x
HIPK1	homeodomain interacting protein kinase 1 [Source:HGNC Symbol;Acc:19006]		x
HK1	hexokinase 1 [Source:HGNC Symbol;Acc:4922]		x
HMGB2	high mobility group box 2 [Source:HGNC Symbol;Acc:5000]		x
HNF1A	HNF1 homeobox A [Source:HGNC Symbol;Acc:11621]		x
HNF1B	HNF1 homeobox B(HNF1B)	x	x
HSD11B1	hydroxysteroid 11-beta dehydrogenase 1	x
HSP90AA1	heat shock protein 90 alpha family class A member 1	x	x
HSP90AB1	heat shock protein 90kDa alpha (cytosolic), class B member 1 [Source:HGNC Symbol;Acc:5258]		x
HSP90B1	heat shock protein 90kDa beta (Grp94), member 1 [Source:HGNC Symbol;Acc:12028]		x
HSPA1L	heat shock 70kDa protein 1-like [Source:HGNC Symbol;Acc:5234]		x
HSPA4L	heat shock 70kDa protein 4-like [Source:HGNC Symbol;Acc:17041]		x
HSPA8	heat shock protein family A (Hsp70) member 8(HSPA8)	x	x
HSPB11	heat shock protein family B (small) member 11(HSPB11)	x	x
HSPBP1	HSPA (heat shock 70kDa) binding protein, cytoplasmic cochaperone 1 [Source:HGNC Symbol;Acc:24989]		x
HTR6	5-hydroxytryptamine receptor 6(HTR6)	x	x
HTT	huntingtin(HTT)	x	x
HUWE1	HECT, UBA and WWE domain containing 1, E3 ubiquitin protein ligase [Source:HGNC Symbol;Acc:30892]		x
HYAL3	hyaluronoglucosaminidase 3 [Source:HGNC Symbol;Acc:5322]		x
HYDIN	HYDIN, axonemal central pair apparatus protein(HYDIN)	x	x
HYLS1	HYLS1, centriolar and ciliogenesis associated(HYLS1)	x	x
ICK	intestinal cell (MAK-like) kinase [Source:HGNC Symbol;Acc:21219]		x
IFT122	intraflagellar transport 122(IFT122)	x	x
IFT140	intraflagellar transport 140(IFT140)	x	x
IFT172	intraflagellar transport 172(IFT172)	x	x
IFT20	intraflagellar transport 20(IFT20)	x	x
IFT22	intraflagellar transport 22(IFT22)	x
IFT27	intraflagellar transport 27(IFT27)	x	x
IFT43	intraflagellar transport 43(IFT43)	x	x
IFT46	intraflagellar transport 46(IFT46)	x	x
IFT52	intraflagellar transport 52(IFT52)	x	x
IFT57	intraflagellar transport 57(IFT57)	x	x
IFT74	intraflagellar transport 74(IFT74)	x	x
IFT80	intraflagellar transport 80(IFT80)	x	x
IFT81	intraflagellar transport 81(IFT81)	x	x
IFT88	intraflagellar transport 88(IFT88)	x	x
IGBP1	immunoglobulin (CD79A) binding protein 1 [Source:HGNC Symbol;Acc:5461]		x
IGF1	insulin like growth factor 1(IGF1)	x
IGF1R	nsulin like growth factor 1 receptor(IGF1R)	x
INHA	inhibin, alpha [Source:HGNC Symbol;Acc:6065]		x
INPP5B	inositol polyphosphate-5- phosphatase B	x
INPP5E	inositol polyphosphate-5- phosphatase E(INPP5E)	x	x
INTU	inturned planar cell polarity protein(INTU)	x	x
INVS	inversin(INVS)	x	x
IPO5	importin 5 [Source:HGNC Symbol;Acc:6402]		x
IQCA1	IQ motif containing with AAA domain 1 [Source:HGNC Symbol;Acc:26195]		x
IQCB1	IQ motif containing B1(IQCB1)	x	x
IQCD	IQ motif containing D [Source:HGNC Symbol;Acc:25168]		x
IQCE	IQ motif containing E(IQCE)	x	x
IQCG	IQ motif containing G(IQCG)	x	x
IQCH	IQ motif containing H [Source:HGNC Symbol;Acc:25721]		x
IQCK	IQ motif containing K [Source:HGNC Symbol;Acc:28556]		x
IQUB	IQ motif and ubiquitin domain containing [Source:HGNC Symbol;Acc:21995]		x
IRS1	insulin receptor substrate 1(IRS1)	x
JADE1	jade family PHD finger 1(JADE1)	x
JAZF1	JAZF zinc finger 1(JAZF1)	x
JHY	junctional cadherin complex regulator(JHY)	x
KATNAL1	katanin catalytic subunit A1 like 1(KATNAL1)	x	x
KATNAL2	katanin catalytic subunit A1 like 2(KATNAL2)	x	x
KCNF1	potassium voltage-gated channel modifier subfamily F member 1(KCNF1)	x
KCNH1	potassium voltage-gated channel subfamily H member 1(KCNH1)	x
KCNJ10	potassium voltage-gated channel subfamily J member 10(KCNJ10)	x
KCNJ13	potassium voltage-gated channel subfamily J member 13(KCNJ13)	x
KCNJ16	potassium inwardly-rectifying channel, subfamily J, member 16 [Source:HGNC Symbol;Acc:6262]		x
KCNQ1	potassium voltage-gated channel subfamily Q member 1(KCNQ1)	x
KCNRG	potassium channel regulator [Source:HGNC Symbol;Acc:18893]		x
KCTD10	potassium channel tetramerization domain containing 10(KCTD10)	x
KCTD17	potassium channel tetramerization domain containing 17(KCTD17)	x	x
KDM3A	lysine demethylase 3A(KDM3A)	x
KIAA0556	KIAA1549(KIAA1549)	x
KIAA0586	KIAA0556(KIAA0556)	x	x
KIAA0753	KIAA0586(KIAA0586)	x	x
KIAA1009	KIAA1009 [Source:HGNC Symbol;Acc:21107]		x
KIAA1377	KIAA1377 [Source:HGNC Symbol;Acc:29264]		x
KIAA1407	KIAA1407 [Source:HGNC Symbol;Acc:29272]		x
KIAA1549	KIAA0753(KIAA0753)	x
KIAA1984	KIAA1984 [Source:HGNC Symbol;Acc:28236]		x
KIF13B	kinesin family member 13B(KIF13B)	x
KIF14	kinesin family member 14(KIF14)	x
KIF17	kinesin family member 17(KIF17)	x	x
KIF19	kinesin family member 19(KIF19)	x	x
KIF24	kinesin family member 2A(KIF2A)	x	x
KIF27	kinesin family member 24(KIF24)	x	x
KIF2A	kinesin family member 27(KIF27)	x	x
KIF3A	kinesin family member 3A(KIF3A)	x	x
KIF3B	kinesin family member 3B(KIF3B)	x	x
KIF3C	kinesin family member 3C(KIF3C)	x	x
KIF5A	kinesin family member 5A [Source:HGNC Symbol;Acc:6323]		x
KIF5B	kinesin family member 5B(KIF5B)	x	x
KIF5C	kinesin family member 5C [Source:HGNC Symbol;Acc:6325]		x
KIF6	kinesin family member 6(KIF6)	x
KIF7	kinesin family member 7(KIF7)	x	x
KIF9	kinesin family member 9 [Source:HGNC Symbol;Acc:16666]		x
KIFAP3	kinesin-associated protein 3 [Source:HGNC Symbol;Acc:17060]		x
KIFC1	kinesin family member C1(KIFC1)	x
KISS1R	KISS1 receptor(KISS1R)	x
KIZ	kizuna centrosomal protein(KIZ)	x
KLC1	kinesin light chain 1(KLC1)	x
KLC3	kinesin light chain 3 [Source:HGNC Symbol;Acc:20717]		x
KNCN	kinocilin [Source:HGNC Symbol;Acc:26488]		x
LAMA5	laminin, alpha 5 [Source:HGNC Symbol;Acc:6485]		x
LCA5	LCA5, lebercilin(LCA5)	x	x
LDHC	lactate dehydrogenase C [Source:HGNC Symbol;Acc:6544]		x
LIMA1	LIM domain and actin binding 1 (LIMA1)	x
LIMK2	LIM domain kinase 2(LIMK2)	x
LRBA	LPS responsive beige-like anchor protein(LRBA)	x	x
LRGUK	leucine-rich repeats and guanylate kinase domain containing [Source:HGNC Symbol;Acc:21964]		x
LRP2BP	LRP2 binding protein [Source:HGNC Symbol;Acc:25434]		x
LRRC23	leucine rich repeat containing 23(LRRC23)	x	x
LRRC34	leucine rich repeat containing 34(LRRC34)	x	x
LRRC43	leucine rich repeat containing 43 [Source:HGNC Symbol;Acc:28562]		x
LRRC45	leucine rich repeat containing 45(LRRC45)	x
LRRC46	leucine rich repeat containing 46 [Source:HGNC Symbol;Acc:25047]		x
LRRC48	leucine rich repeat containing 48 [Source:HGNC Symbol;Acc:25384]		x
LRRC49	leucine rich repeat containing 49 [Source:HGNC Symbol;Acc:25965]		x
LRRC56	leucine rich repeat containing 56(LRRC56)	x
LRRC6	leucine rich repeat containing 6(LRRC6)	x	x
LRRC73	leucine rich repeat containing 73 [Source:HGNC Symbol;Acc:21375]		x
LRRK2	leucine rich repeat kinase 2(LRRK2)	x
LUZP1	leucine zipper protein 1(LUZP1)	x
LYZL4	lysozyme-like 4 [Source:HGNC Symbol;Acc:28387]		x
LZTFL1	leucine zipper transcription factor like 1(LZTFL1)	x	x
MAATS1	MYCBP-associated, testis expressed 1 [Source:HGNC Symbol;Acc:24010]		x
MACF1	microtubule-actin crosslinking factor 1(MACF1)	x
MAGI2	membrane associated guanylate kinase, WW and PDZ domain containing 2(MAGI2)	x	x
MAK	male germ cell associated kinase(MAK)	x	x
MAL	mal, T-cell differentiation protein(MAL)	x	x
MAP1A	microtubule-associated protein 1A [Source:HGNC Symbol;Acc:6835]		x
MAP1B	microtubule-associated protein 1B [Source:HGNC Symbol;Acc:6836]		x
MAP1LC3A	microtubule associated protein 1 light chain 3 alpha(MAP1LC3A)	x
MAP1LC3B	microtubule-associated protein 1 light chain 3 beta [Source:HGNC Symbol;Acc:13352]		x
MAP4	microtubule-associated protein 4 [Source:HGNC Symbol;Acc:6862]		x
MAP6	microtubule-associated protein 6 [Source:HGNC Symbol;Acc:6868]		x
MAP9	microtubule-associated protein 9 [Source:HGNC Symbol;Acc:26118]		x
MAPK1	microtubule associated protein RP/EB family member 1(MAPRE1)	x
MAPK15	mitogen-activated protein kinase 1(MAPK1)	x
MAPK3	mitogen-activated protein kinase 15(MAPK15)	x
MAPKAP1	mitogen-activated protein kinase 3(MAPK3)	x
MAPRE1	MAPK associated protein 1(MAPKAP1)	x	x
MAPRE3	microtubule-associated protein, RP/EB family, member 3 [Source:HGNC Symbol;Acc:6892]		x
MARCHF7	membrane associated ring-CH- type finger 7(MARCHF7)	x
MARK4	microtubule affinity regulating kinase 4(MARK4)	x	x
MAS1	MAS1 proto-oncogene, G protein-coupled receptor(MAS1)	x
MCHR1	multiciliate differentiation and DNA synthesis associated cell cycle protein(MCIDAS)	x	x
MCIDAS	melanin concentrating hormone receptor 1(MCHR1)	x
MCIN	multiciliate cell differentiation 1 [Source:HGNC Symbol;Acc:40050]		x
MCM2	minichromosome maintenance complex component 2(MCM2)	x
MCRS1	microspherule protein 1(MCRS1)	x
MDH1B	malate dehydrogenase 1B, NAD (soluble) [Source:HGNC Symbol;Acc:17836]		x
MDM1	Mdm1 nuclear protein(MDM1)	x	x
MERTK	c-mer proto-oncogene tyrosine kinase [Source:HGNC Symbol;Acc:7027]		x
MIB1	mindbomb E3 ubiquitin protein ligase 1(MIB1)	x
MIR182	microRNA 182(MIR182)	x
MIR183	microRNA 183(MIR183)	x
MIR34B	microRNA 34b(MIR34B)	x
MIR34C	microRNA 34c(MIR34C)	x
MKKS	McKusick-Kaufman syndrome(MKKS)	x	x
MKS1	Meckel syndrome, type 1(MKS1)	x	x
MLF1	myeloid leukemia factor 1(MLF1)	x	x
MMP21	matrix metallopeptidase 21(MMP21)	x
MNS1	meiosis specific nuclear structural 1(MNS1)	x	x
MOK	MOK protein kinase(MOK)	x	x
MORN2	MORN repeat containing 2 [Source:HGNC Symbol;Acc:30166]		x
MORN3	MORN repeat containing 3 [Source:HGNC Symbol;Acc:29807]		x
MORN5	MORN repeat containing 5(MORN5)	x	x
MPHOSPH9	M-phase phosphoprotein 9(MPHOSPH9)	x
MROH2B	maestro heat-like repeat family member 2B [Source:HGNC Symbol;Acc:26857]		x
MTOR	mechanistic target of rapamycin(MTOR)	x
MYB	MYB proto-oncogene, transcription factor(MYB)	x	x
MYH10	myosin heavy chain 10(MYH10)	x	x
MYO15A	myosin XVA(MYO15A)	x	x
MYO3B	myosin IIIB(MYO3B)	x
MYO5A	myosin VA(MYO5A)	x	x
MYO5B	myosin VB [Source:HGNC Symbol;Acc:7603]		x
MYO7A	myosin VIIA(MYO7A)	x	x
MYOC	myocilin, trabecular meshwork inducible glucocorticoid response [Source:HGNC Symbol;Acc:7610]		x
MYRIP	myosin VIIA and Rab interacting protein [Source:HGNC Symbol;Acc:19156]		x
NAPEPLD	N-acyl phosphatidylethanolamine phospholipase D [Source:HGNC Symbol;Acc:21683]		x
NBEA	neurobeachin [Source:HGNC Symbol;Acc:7648]		x
NDE1	nudE neurodevelopment protein 1(NDE1)	x	x
NEDD1	neural precursor cell expressed, developmentally down-regulated 1 [Source:HGNC Symbol;Acc:7723]		x
NEDD9	neural precursor cell expressed, developmentally down- regulated 9(NEDD9)	x
NEK1	NIMA related kinase 1(NEK1)	x	x
NEK10	NIMA related kinase 10(NEK10)	x
NEK11	NIMA-related kinase 11 [Source:HGNC Symbol;Acc:18593]		x
NEK2	NIMA related kinase 2(NEK2)	x	x
NEK3	NIMA related kinase 3(NEK3)	x
NEK4	NIMA related kinase 4(NEK4)	x	x
NEK8	NIMA related kinase 8(NEK8)	x	x
NEURL	neuralized homolog (Drosophila) [Source:HGNC Symbol;Acc:7761]		x
NEURL4	neuralized E3 ubiquitin protein ligase 4(NEURL4)	x
NFE2L2	nuclear factor, erythroid 2 like 2(NFE2L2)	x
NGFR	nerve growth factor receptor(NGFR)	x	x
NIN	ninein(NIN)	x	x
NINL	ninein like(NINL)	x	x
NME3	NME/NM23 nucleoside diphosphate kinase 3(NME3)	x
NME5	NME/NM23 family member 5(NME5)	x	x
NME7	NME/NM23 family member 7(NME7)	x	x
NME8	NME/NM23 family member 8(NME8)	x	x
NOTCH1	notch receptor 1(NOTCH1)	x	x
NOTO	notochord homeobox(NOTO)	x	x
NPHP1	nephrocystin 1(NPHP1)	x	x
NPHP3	nephrocystin 3(NPHP3)	x	x
NPHP4	nephrocystin 4(NPHP4)	x	x
NPY2R	neuropeptide Y receptor Y2(NPY2R)	x	x
NPY5R	neuropeptide Y receptor Y5(NPY5R)	x
NR1H4	nuclear receptor subfamily 1 group H member 4(NR1H4)	x
NT5C3	5'-nucleotidase, cytosolic III [Source:HGNC Symbol;Acc:17820]		x
NTPCR	nucleoside-triphosphatase, cancer-related [Source:HGNC Symbol;Acc:28204]		x
NUBP1	nucleotide binding protein 1 [Source:HGNC Symbol;Acc:8041]		x
NUBP2	nucleotide binding protein 2 [Source:HGNC Symbol;Acc:8042]		x
NUDC	nuclear distribution C, dynein complex regulator(NUDC)	x	x
NUDCD3	NudC domain containing 3 [Source:HGNC Symbol;Acc:22208]		x
NUDT16L1	nudix hydrolase 16 like 1(NDUT16L1)	x
NUMB	NUMB endocytic adaptor protein(NUMB)	x
NUP205	nucleoporin 205(NUP205)	x
NUP214	nucleoporin 214(NUP214)	x	x
NUP35	nucleoporin 35(NUP35)	x	x
NUP37	nucleoporin 37(NUP37)	x	x
NUP62	nucleoporin 62(NUP62)	x	x
NUP93	nucleoporin 93(NUP93)	x	x
NUP98	nucleoporin 98(NUP98)	x
OCRL	OCRL, inositol polyphosphate- 5-phosphatase(OCRL)	x	x
ODF1	outer dense fiber of sperm tails 1 [Source:HGNC Symbol;Acc:8113]		x
ODF2	outer dense fiber of sperm tails 2(ODF2)	x	x
ODF3	outer dense fiber of sperm tails 3 [Source:HGNC Symbol;Acc:19905]		x
OFD1	OFD1, centriole and centriolar satellite protein(OFD1)	x	x
ONECUT1	one cut homeobox 1(ONECUT1)	x	x
ONECUT2	one cut homeobox 2 [Source:HGNC Symbol;Acc:8139]		x
OPN1LW	opsin 1 (cone pigments), long- wave-sensitive(OPN1LW)	x	x
OPN1MW	opsin 1 (cone pigments), medium-wave- sensitive(OPN1MW)	x	x
OPN1MW2	opsin 1 (cone pigments), medium-wave-sensitive 2(OPN1MW2)	x
OPN1SW	opsin 1 (cone pigments), short- wave-sensitive(OPN1SW)	x	x
OPN3	opsin 3 [Source:HGNC Symbol;Acc:14007]		x
OPN4	opsin 4 [Source:HGNC Symbol;Acc:14449]		x
OPN5	opsin 5 [Source:HGNC Symbol;Acc:19992]		x
OPRL1	opioid related nociceptin receptor 1(OPRL1)	x
ORC1	origin recognition complex subunit 1(ORC1)	x	x
OSBPL6	oxysterol binding protein-like 6 [Source:HGNC Symbol;Acc:16388]		x
OSCP1	organic solute carrier partner 1 [Source:HGNC Symbol;Acc:29971]		x
OXCT2	3-oxoacid CoA transferase 2 [Source:HGNC Symbol;Acc:18606]		x
P2RY14	purinergic receptor P2Y14(P2RY14)	x
PABPC1L	poly(A) binding protein, cytoplasmic 1-like [Source:HGNC Symbol;Acc:15797]		x
PACRG	PARK2 coregulated(PACRG)	x	x
PACSIN1	protein kinase C and casein kinase substrate in neurons 1(PACSIN1)	x
PACSIN2	protein kinase C and casein kinase substrate in neurons 2(PACSIN2)	x
PAFAH1B1	platelet activating factor acetylhydrolase 1b regulatory subunit 1(PAFAH1B1)	x	x
PARD3	par-3 family cell polarity regulator(PARD3)	x	x
PARD6A	par-6 family cell polarity regulator alpha(PARD6A)	x	x
PCARE	photoreceptor cilium actin regulator(PCARE)	x
PCDH15	protocadherin related 15(PCDH15)	x	x
PCDHB15	protocadherin beta 15 [Source:HGNC Symbol;Acc:8686]		x
PCDP1	Primary ciliary dyskinesia protein 1 [Source:UniProtKB/Swiss-Prot;Acc:Q4G0U5]		x
PCM1	pericentriolar material 1(PCM1)	x	x
PCNT	pericentrin(PCNT)	x	x
PDC	phosducin [Source:HGNC Symbol;Acc:8759]		x
PDE1C	phosphodiesterase 1C, calmodulin-dependent 70kDa [Source:HGNC Symbol;Acc:8776]		x
PDE4C	phosphodiesterase 4C(PDE4C)	x	x
PDE6A	phosphodiesterase 6A(PDE6A)	x	x
PDE6B	phosphodiesterase 6B(PDE6B)	x	x
PDE6D	phosphodiesterase 6D(PDE6D)	x	x
PDE6G	phosphodiesterase 6G(PDE6G)	x	x
PDZD7	PDZ domain containing 7(PDZD7)	x	x
PEX6	peroxisomal biogenesis factor 6 [Source:HGNC Symbol;Acc:8859]		x
PFKM	phosphofructokinase, muscle [Source:HGNC Symbol;Acc:8877]		x
PFN2	profilin 2 [Source:HGNC Symbol;Acc:8882]		x
PGAM4	phosphoglycerate mutase family member 4 [Source:HGNC Symbol;Acc:21731]		x
PGK2	phosphoglycerate kinase 2 [Source:HGNC Symbol;Acc:8898]		x
PHC1	polyhomeotic homolog 1 (Drosophila) [Source:HGNC Symbol;Acc:3182]		x
PHF17	PHD finger protein 17 [Source:HGNC Symbol;Acc:30027]		x
PHLPP2	PH domain and leucine rich repeat protein phosphatase 2 [Source:HGNC Symbol;Acc:29149]		x
PHTF1	putative homeodomain transcription factor 1 [Source:HGNC Symbol;Acc:8939]		x
PIBF1	progesterone immunomodulatory binding factor 1(PIBF1)	x	x
PIFO	primary cilia formation(PIFO)	x	x
PIGS	phosphatidylinositol glycan anchor biosynthesis, class S [Source:HGNC Symbol;Acc:14937]		x
PIH1D2	PIH1 domain containing 2 [Source:HGNC Symbol;Acc:25210]		x
PIH1D3	PIH1 domain containing 3 [Source:HGNC Symbol;Acc:28570]		x
PIK3AP	phosphoinositide-3-kinase adaptor protein 1(PIK3AP)	x
PIK3C2A	phosphatidylinositol-4- phosphate 3-kinase catalytic subunit type 2 alpha	x
PIK3C3	phosphatidylinositol 3-kinase, catalytic subunit type 3 [Source:HGNC Symbol;Acc:8974]		x
PIK3R4	phosphoinositide-3-kinase regulatory subunit 4(PIK3R4)	x	x
PIN1	peptidylprolyl cis/trans isomerase, NIMA-interacting 1 [Source:HGNC Symbol;Acc:8988]		x
PKD1	polycystin 1, transient receptor potential channel interacting(PKD1)	x	x
PKD1L1	polycystin 1 like 1, transient receptor potential channel interacting(PKD1L1)	x	x
PKD2	polycystin 2, transient receptor potential cation channel(PKD2)	x	x
PKD2L1	polycystin 2 like 1, transient receptor potential cation channel(PKD2L1)	x	x
PKHD1	polycystic kidney and hepatic disease 1 (autosomal recessive)(PKHD1)	x	x
PKHD1L1	polycystic kidney and hepatic disease 1 (autosomal recessive)-like 1 [Source:HGNC Symbol;Acc:20313]		x
PKIG	protein kinase (cAMP-dependent, catalytic) inhibitor gamma [Source:HGNC Symbol;Acc:9019]		x
PKM	pyruvate kinase, muscle [Source:HGNC Symbol;Acc:9021]		x
PLA2G3	phospholipase A2 group III(PLA2G3)	x	x
PLCB4	phospholipase C, beta 4 [Source:HGNC Symbol;Acc:9059]		x
PLEKHB1	pleckstrin homology domain containing, family B (evectins) member 1 [Source:HGNC Symbol;Acc:19079]		x
PLK1	polo like kinase 1(PLK1)	x	x
PLK4	polo like kinase 4(PLK4)	x	x
POC1A	POC1 centriolar protein A(POC1A)	x	x
POC1B	POC1 centriolar protein B(POC1B)	x	x
POC5	POC5 centriolar protein(POC5)	x
POMK	protein-O-mannose kinase(POMK)	x
POR	P450 (cytochrome) oxidoreductase [Source:HGNC Symbol;Acc:9208]		x
PPARA	peroxisome proliferator activated receptor alpha(PPARA)	x
PPEF2	protein phosphatase, EF-hand calcium binding domain 2 [Source:HGNC Symbol;Acc:9244]		x
PPID	peptidylprolyl isomerase D [Source:HGNC Symbol;Acc:9257]		x
PPP1R42	protein phosphatase 1 regulatory subunit 42(PPP1R42)	x
PPP1R7	protein phosphatase 1, regulatory subunit 7 [Source:HGNC Symbol;Acc:9295]		x
PPP2CB	protein phosphatase 2, catalytic subunit, beta isozyme [Source:HGNC Symbol;Acc:9300]		x
PPP2R1A	protein phosphatase 2, regulatory subunit A, alpha [Source:HGNC Symbol;Acc:9302]		x
PPP5C	protein phosphatase 5 catalytic subunit(PPP5C)	x	x
PQBP1	polyglutamine binding protein 1(PQBP1)	x
PRCD	progressive rod-cone degeneration [Source:HGNC Symbol;Acc:32528]		x
PRDX1	peroxiredoxin 1(PRDX1)	x
PRICKLE1	prickle planar cell polarity protein 1(PRICKLE1)	x
PRICKLE2	prickle planar cell polarity protein 2(PRICKLE2)	x
PRICKLE3	prickle planar cell polarity protein 3(PRICKLE3)	x
PRKACA	protein kinase cAMP-activated catalytic subunit alpha(PRKACA)	x	x
PRKACB	protein kinase, cAMP-dependent, catalytic, beta [Source:HGNC Symbol;Acc:9381]		x
PRKACG	protein kinase cAMP-activated catalytic subunit gamma(PRKACG)	x	x
PRKAR1A	protein kinase, cAMP-dependent, regulatory, type I, alpha [Source:HGNC Symbol;Acc:9388]		x
PRKAR1B	protein kinase, cAMP-dependent, regulatory, type I, beta [Source:HGNC Symbol;Acc:9390]		x
PRKAR2A	protein kinase, cAMP-dependent, regulatory, type II, alpha [Source:HGNC Symbol;Acc:9391]		x
PRKAR2B	protein kinase, cAMP-dependent, regulatory, type II, beta [Source:HGNC Symbol;Acc:9392]		x
PROM1	prominin 1(PROM1)	x	x
PROM2	prominin 2 [Source:HGNC Symbol;Acc:20685]		x
PRPF31	pre-mRNA processing factor 31(PRPF31)	x
PRPF6	pre-mRNA processing factor 6(PRPF6)	x
PRPF8	pre-mRNA processing factor 8(PRPF8)	x
PRPH2	peripherin 2(PRPH2)	x	x
PSEN1	presenilin 1 [Source:HGNC Symbol;Acc:9508]		x
PSEN2	presenilin 2 (Alzheimer disease 4) [Source:HGNC Symbol;Acc:9509]		x
PSMC2	proteasome (prosome, macropain) 26S subunit, ATPase, 2 [Source:HGNC Symbol;Acc:9548]		x
PSMC5	proteasome (prosome, macropain) 26S subunit, ATPase, 5 [Source:HGNC Symbol;Acc:9552]		x
PTCH1	patched 1(PTCH1)	x	x
PTCHD3	patched domain containing 3 [Source:HGNC Symbol;Acc:24776]		x
PTGER4	prostaglandin E receptor 4(PTGER4)	x
PTGS1	prostaglandin-endoperoxide synthase 1 (prostaglandin G/H synthase and cyclooxygenase) [Source:HGNC Symbol;Acc:9604]		x
PTK2	protein tyrosine kinase 2(PTK2)	x
PTPDC1	protein tyrosine phosphatase domain containing 1(PTPDC1)	x	x
PTPN11	protein tyrosine phosphatase, non-receptor type 11(PTPN11)	x
PTPN23	protein tyrosine phosphatase, non-receptor type 23 [Source:HGNC Symbol;Acc:14406]		x
PTPRK	protein tyrosine phosphatase, receptor type, K [Source:HGNC Symbol;Acc:9674]		x
QRFPR	pyroglutamylated RFamide peptide receptor(QRFPR)	x
RAB10	RAB10, member RAS oncogene family(RAB10)	x	x
RAB11A	RAB11A, member RAS oncogene family(RAB11A)	x	x
RAB11FIP3	RAB11 family interacting protein 3(RAB11FIP3)	x	x
RAB15	RAB15, member RAS oncogene family [Source:HGNC Symbol;Acc:20150]		x
RAB17	RAB17, member RAS oncogene family(RAB17)	x	x
RAB23	RAB23, member RAS oncogene family(RAB23)	x	x
RAB27A	RAB27A, member RAS oncogene family [Source:HGNC Symbol;Acc:9766]		x
RAB28	RAB28, member RAS oncogene family(RAB28)	x	x
RAB29	RAB29, member RAS oncogene family(RAB29)	x
RAB34	RAB3A interacting protein(RAB3IP)	x
RAB36	RAB36, member RAS oncogene family [Source:HGNC Symbol;Acc:9775]		x
RAB3IP	RAB34, member RAS oncogene family(RAB34)	x	x
RAB8A	RAB8A, member RAS oncogene family(RAB8A)	x	x
RABEP2	rabaptin, RAB GTPase binding effector protein 2(RABEP2)	x
RABGAP1L	RAB GTPase activating protein 1-like [Source:HGNC Symbol;Acc:24663]		x
RABL2A	RAB, member of RAS oncogene family-like 2A(RABL2A)	x	x
RABL2B	RAB, member of RAS oncogene family-like 2B(RABL2B)	x	x
RABL5	RAB, member RAS oncogene family-like 5 [Source:HGNC Symbol;Acc:21895]		x
RALGAPA1	Ral GTPase activating protein, alpha subunit 1 (catalytic) [Source:HGNC Symbol;Acc:17770]		x
RAN	RAN, member RAS oncogene family(RAN)	x	x
RANBP1	RAN binding protein 1(RANBP1)	x	x
RAPGEF2	Rap guanine nucleotide exchange factor (GEF) 2 [Source:HGNC Symbol;Acc:16854]		x
RBKS	ribokinase [Source:HGNC Symbol;Acc:30325]		x
RCAN2	regulator of calcineurin 2(RCAN2)	x
RCSD1	RCSD domain containing 1(RCSD1)	x
RFX2	regulatory factor X2(RFX2)	x	x
RFX3	regulatory factor X3(RFX3)	x	x
RFX4	regulatory factor X4(RFX4)	x	x
RFX7	regulatory factor X7(RFX7)	x
RGS22	regulator of G-protein signaling 22 [Source:HGNC Symbol;Acc:24499]		x
RGS9	regulator of G-protein signaling 9 [Source:HGNC Symbol;Acc:10004]		x
RGS9BP	regulator of G protein signaling 9 binding protein [Source:HGNC Symbol;Acc:30304]		x
RHO	rhodopsin(RHO)	x	x
RIBC1	RIB43A domain with coiled-coils 1 [Source:HGNC Symbol;Acc:26537]		x
RIBC2	RIB43A domain with coiled-coils 2 [Source:HGNC Symbol;Acc:13241]		x
RILP	Rab interacting lysosomal protein [Source:HGNC Symbol;Acc:30266]		x
RILPL1	Rab interacting lysosomal protein like 1(RILPL1)	x	x
RILPL2	Rab interacting lysosomal protein like 2(RILPL2)	x	x
RIPOR2	RHO family interacting cell polarization regulator 2(RIPOR2)	x
RNF38	ring finger protein 38 [Source:HGNC Symbol;Acc:18052]		x
ROM1	retinal outer segment membrane protein 1(ROM1)	x	x
ROPN1B	rhophilin associated tail protein 1B [Source:HGNC Symbol;Acc:31927]		x
ROPN1L	rhophilin associated tail protein 1 like(ROPN1L)	x	x
RP1	retinitis pigmentosa 1 (autosomal dominant)(RP1)	x	x
RP11-77K12.7			x
RP1L1	retinitis pigmentosa 1 like 1(RP1L1)	x
RP2	retinitis pigmentosa 2 (X-linked recessive)(RP2)	x	x
RPGR	retinitis pigmentosa GTPase regulator(RPGR)	x	x
RPGRIP1	retinitis pigmentosa GTPase regulator interacting protein 1(RPGRIP1)	x	x
RPGRIP1L	RPGRIP1 like(RPGRIP1L)	x	x
RRAD	Ras-related associated with diabetes [Source:HGNC Symbol;Acc:10446]		x
RRH	retinal pigment epithelium-derived rhodopsin homolog [Source:HGNC Symbol;Acc:10450]		x
RRP7A	ribosomal RNA processing 7 homolog A(RRP7A)	x
RSG1	REM2 and RAB-like small GTPase 1 [Source:HGNC Symbol;Acc:28127]		x
RSPH1	radial spoke head 1 homolog(RSPH1)	x	x
RSPH10B	radial spoke head 10 homolog B (Chlamydomonas) [Source:HGNC Symbol;Acc:27362]		x
RSPH10B2	radial spoke head 10 homolog B2 (Chlamydomonas) [Source:HGNC Symbol;Acc:34385]		x
RSPH3	radial spoke 3 homolog(RSPH3)	x	x
RSPH4A	radial spoke head 4 homolog A(RSPH4A)	x	x
RSPH6A	radial spoke head 6 homolog A(RSPH6A)	x
RSPH9	radial spoke head 9 homolog(RSPH9)	x	x
RTDR1	rhabdoid tumor deletion region gene 1 [Source:HGNC Symbol;Acc:13437]		x
RTTN	rotatin(RTTN)	x	x
RUVBL1	RuvB like AAA ATPase 1(RUVBL1)	x	x
RUVBL2	RuvB like AAA ATPase 2(RUVBL2)	x	x
SAG	S-antigen; retina and pineal gland (arrestin) [Source:HGNC Symbol;Acc:10521]		x
SALL1	spalt like transcription factor 1(SALL1)	x
SASS6	SAS-6 centriolar assembly protein(SASS6)	x	x
SAXO1	stabilizer of axonemal microtubules 1(SAXO1)	x
SCAPER	S-phase cyclin A associated protein in the ER(SCAPER)	x
SCCPDH	saccharopine dehydrogenase (putative) [Source:HGNC Symbol;Acc:24275]		x
SCLT1	sodium channel and clathrin linker 1(SCLT1)	x	x
SCNN1A	sodium channel, non-voltage-gated 1 alpha subunit [Source:HGNC Symbol;Acc:10599]		x
SDCCAG8	serologically defined colon cancer antigen 8(SDCCAG8)	x	x
SEC61A2	Sec61 alpha 2 subunit (S. cerevisiae) [Source:HGNC Symbol;Acc:17702]		x
SEC63	SEC63 homolog (S. cerevisiae) [Source:HGNC Symbol;Acc:21082]		x
SENP3	SUMO specific peptidase 3(SENP3)	x
SEPT12	septin 12 [Source:HGNC Symbol;Acc:26348]		x
SEPT2	septin 2(SEPT2)	x	x
SEPT4	septin 4 [Source:HGNC Symbol;Acc:9165]		x
SEPT6	septin 6(SEPT6)	x	x
SEPT7	septin 7(SEPT7)	x	x
SEPT9	septin 9 [Source:HGNC Symbol;Acc:7323]		x
SF3A1	splicing factor 3a, subunit 1, 120kDa [Source:HGNC Symbol;Acc:10765]		x
SF3B2	splicing factor 3b, subunit 2, 145kDa [Source:HGNC Symbol;Acc:10769]		x
SFI1	Sfi1 homolog, spindle assembly associated (yeast) [Source:HGNC Symbol;Acc:29064]		x
SGK196	Probable inactive protein kinase-like protein SgK196 [Source:UniProtKB/Swiss-Prot;Acc:Q9H5K3]		x
SHANK2	SH3 and multiple ankyrin repeat domains 2 [Source:HGNC Symbol;Acc:14295]		x
SHH	sonic hedgehog(SHH)	x	x
SHROOM3	shroom family member 3 [Source:HGNC Symbol;Acc:30422]		x
SIAH2	siah E3 ubiquitin protein ligase 2(SIAH2)	x
SIRT2	sirtuin 2(SIRT2)	x
SKP1	S-phase kinase-associated protein 1 [Source:HGNC Symbol;Acc:10899]		x
SLC22A4	solute carrier family 22 (organic cation/ergothioneine transporter), member 4 [Source:HGNC Symbol;Acc:10968]		x
SLC25A31	solute carrier family 25 (mitochondrial carrier; adenine nucleotide translocator), member 31 [Source:HGNC Symbol;Acc:25319]		x
SLC26A3	solute carrier family 26, member 3 [Source:HGNC Symbol;Acc:3018]		x
SLC26A6	solute carrier family 26, member 6 [Source:HGNC Symbol;Acc:14472]		x
SLC27A2	solute carrier family 27 (fatty acid transporter), member 2 [Source:HGNC Symbol;Acc:10996]		x
SLC47A2	solute carrier family 47 member 2(SLC47A2)	x	x
SLC9A3R1	SLC9A3 regulator 1	x	x
SLC9B1	solute carrier family 9, subfamily B (NHA1, cation proton antiporter 1), member 1 [Source:HGNC Symbol;Acc:24244]		x
SLC9B2	solute carrier family 9, subfamily B (NHA2, cation proton antiporter 2), member 2 [Source:HGNC Symbol;Acc:25143]		x
SLC9C1	solute carrier family 9, subfamily C (Na+-transporting carboxylic acid decarboxylase), member 1 [Source:HGNC Symbol;Acc:31401]		x
SLIRP	SRA stem-loop interacting RNA binding protein [Source:HGNC Symbol;Acc:20495]		x
SMAD2	SMAD family member 2(SMAD2)	x
SMAD3	SMAD family member 3(SMAD3)	x
SMO	smoothened, frizzled class receptor(SMO)	x	x
SNAP25	synaptosome associated protein 25(SNAP25)	x	x
SNAP29	synaptosome associated protein 29(SNAP29)	x	x
SNTN	sentan, cilia apical structure protein [Source:HGNC Symbol;Acc:33706]		x
SNX10	sorting nexin 10(SNX10)	x	x
SNX17	sorting nexin 17(SNX17)	x
SORD	sorbitol dehydrogenase [Source:HGNC Symbol;Acc:11184]		x
SPA17	sperm autoantigenic protein 17(SPA17)	x	x
SPAG1	sperm associated antigen 1(SPAG1)	x	x
SPAG16	sperm associated antigen 16(SPAG16)	x	x
SPAG17	sperm associated antigen 17(SPAG17)	x	x
SPAG4	sperm associated antigen 4 [Source:HGNC Symbol;Acc:11214]		x
SPAG6	sperm associated antigen 6(SPAG6)	x	x
SPATA17	spermatogenesis associated 17 [Source:HGNC Symbol;Acc:25184]		x
SPATA4	spermatogenesis associated 4 [Source:HGNC Symbol;Acc:17333]		x
SPATA6	spermatogenesis associated 6 [Source:HGNC Symbol;Acc:18309]		x
SPATA7	spermatogenesis associated 7(SPATA7)	x	x
SPEF1	sperm flagellar 1(SPEF1)	x	x
SPEF2	sperm flagellar 2(SPEF2)	x	x
SPTAN1	spectrin, alpha, non-erythrocytic 1 [Source:HGNC Symbol;Acc:11273]		x
SPTBN5	spectrin, beta, non-erythrocytic 5 [Source:HGNC Symbol;Acc:15680]		x
SQSTM1	sequestosome 1 [Source:HGNC Symbol;Acc:11280]		x
SREBF1	sterol regulatory element binding transcription factor 1(SREBF1)	x
SRGAP3	SLIT-ROBO Rho GTPase activating protein 3(SRGAP3)	x	x
SSNA1	SS nuclear autoantigen 1(SSNA1)	x	x
SSTR3	somatostatin receptor 3(SSTR3)	x	x
SSX2IP	SSX family member 2 interacting protein(SSX2IP)	x	x
STIL	SCL/TAL1 interrupting locus(STIL)	x	x
STK11	serine/threonine kinase 11(STK11)	x
STK33	serine/threonine kinase 33 [Source:HGNC Symbol;Acc:14568]		x
STK36	serine/threonine kinase 36(STK36)	x	x
STK38L	serine/threonine kinase 38 like(STK38L)	x	x
STOML3	stomatin like 3(STOML3)	x	x
STRC	stereocilin [Source:HGNC Symbol;Acc:16035]		x
STUB1	STIP1 homology and U-box containing protein 1(STUB1)	x
STX3	syntaxin 3(STX3)	x	x
SUFU	SUFU negative regulator of hedgehog signaling(SUFU)	x	x
SYNE1	spectrin repeat containing nuclear envelope protein 1(SYNE1)	x	x
SYNE2	spectrin repeat containing nuclear envelope protein 2(SYNE2)	x	x
TACR1	tachykinin receptor 1 [Source:HGNC Symbol;Acc:11526]		x
TACR2	tachykinin receptor 2 [Source:HGNC Symbol;Acc:11527]		x
TACR3	tachykinin receptor 3 [Source:HGNC Symbol;Acc:11528]		x
TAPT1	transmembrane anterior posterior transformation 1(TAPT1)	x	x
TAS2R4	taste receptor, type 2, member 4 [Source:HGNC Symbol;Acc:14911]		x
TAS2R43	taste receptor, type 2, member 43 [Source:HGNC Symbol;Acc:18875]		x
TAS2R46	taste receptor, type 2, member 46 [Source:HGNC Symbol;Acc:18877]		x
TAZ	tafazzin(TAZ)	x
TBC1D30	TBC1 domain family member 30(TBC1D30)	x	x
TBC1D32	TBC1 domain family member 32(TBC1D32)	x
TBC1D7	TBC1 domain family member 7(TBC1D7)	x	x
TBCC	tubulin folding cofactor C [Source:HGNC Symbol;Acc:11580]		x
TBCCD1	TBCC domain containing 1(TBCCD1)	x
TCEA2	transcription elongation factor A (SII), 2 [Source:HGNC Symbol;Acc:11614]		x
TCHP	trichoplein keratin filament binding(TCHP)	x	x
TCP11	t-complex 11, testis-specific [Source:HGNC Symbol;Acc:11658]		x
TCTEX1D2	Tctex1 domain containing 2(TCTEX1D2)	x	x
TCTEX1D4	Tctex1 domain containing 4 [Source:HGNC Symbol;Acc:32315]		x
TCTN1	tectonic family member 1(TCTN1)	x	x
TCTN2	tectonic family member 2(TCTN2)	x	x
TCTN3	tectonic family member 3(TCTN3)	x	x
TEKT1	tektin 1(TEKT1)	x	x
TEKT2	tektin 2(TEKT2)	x	x
TEKT3	tektin 3 [Source:HGNC Symbol;Acc:14293]		x
TEKT4	tektin 4(TEKT4)	x	x
TEKT5	tektin 5(TEKT5)	x	x
TESK1	testis-specific kinase 1(TESK1)	x
TEX26	testis expressed 26 [Source:HGNC Symbol;Acc:28622]		x
TEX40	testis expressed 40 [Source:HGNC Symbol;Acc:19231]		x
TEX9	testis expressed 9 [Source:HGNC Symbol;Acc:29585]		x
TGBFBR1	transforming growth factor beta 1(TGFB1)	x
TGBFBR2	transforming growth factor beta receptor 1(TGFBR1)	x
TGFB1	transforming growth factor beta receptor 2(TGFBR2)	x
TMEM107	transmembrane protein 107(TMEM107)	x	x
TMEM138	transmembrane protein 138(TMEM138)	x	x
TMEM141	transmembrane protein 141 [Source:HGNC Symbol;Acc:28211]		x
TMEM17	transmembrane protein 17(TMEM17)	x	x
TMEM216	transmembrane protein 216(TMEM216)	x	x
TMEM218	transmembrane protein 218 [Source:HGNC Symbol;Acc:27344]		x
TMEM231	transmembrane protein 231(TMEM231)	x	x
TMEM232	transmembrane protein 232 [Source:HGNC Symbol;Acc:37270]		x
TMEM237	transmembrane protein 237(TMEM237)	x	x
TMEM67	transmembrane protein 67(TMEM67)	x	x
TMEM80	transmembrane protein 80 [Source:HGNC Symbol;Acc:27453]		x
TNPO1	transportin 1(TNPO1)	x	x
TOGARAM1	TOG array regulator of axonemal microtubules 1(TOGARAM1)	x
TOPORS	TOP1 binding arginine/serine rich protein(TOPORS)	x	x
TP53BP1	tumor protein p53 binding protein 1 [Source:HGNC Symbol;Acc:11999]		x
TP73	tumor protein p73(TP73)	x
TPGS1	tubulin polyglutamylase complex subunit 1 [Source:HGNC Symbol;Acc:25058]		x
TPPP2	tubulin polymerization promoting protein family member 2(TPPP2)	x	x
TPPP3	tubulin polymerization-promoting protein family member 3 [Source:HGNC Symbol;Acc:24162]		x
TPRA1	transmembrane protein adipocyte associated 1(TPRA1)	x
TRAF3IP1	TRAF3 interacting protein 1(TRAF3IP1)	x	x
TRAPPC10	trafficking protein particle complex 10(TRAPPC10)	x	x
TRAPPC3	trafficking protein particle complex 3(TRAPPC3)	x	x
TRAPPC9	trafficking protein particle complex 9(TRAPPC9)	x	x
TRIM32	tripartite motif containing 32(TRIM32)	x	x
TRIM59	tripartite motif containing 59 [Source:HGNC Symbol;Acc:30834]		x
TRIP11	thyroid hormone receptor interactor 11(TRIP11)	x	x
TROVE2	TROVE domain family, member 2 [Source:HGNC Symbol;Acc:11313]		x
TRPV4	transient receptor potential cation channel subfamily V member 4(TRPV4)	x	x
TRRAP	transformation/transcription domain associated protein(TRRAP)	x
TSC1	tuberous sclerosis 1(TSC1)	x
TSC2	tuberous sclerosis 2(TSC2)	x
TSGA10	testis specific 10(TSGA10)	x	x
TSNAXIP1	translin-associated factor X interacting protein 1 [Source:HGNC Symbol;Acc:18586]		x
TSPEAR	thrombospondin-type laminin G domain and EAR repeats [Source:HGNC Symbol;Acc:1268]		x
TSSC1	tumor suppressing subtransferable candidate 1 [Source:HGNC Symbol;Acc:12383]		x
TSSK1B	testis-specific serine kinase 1B [Source:HGNC Symbol;Acc:14968]		x
TTBK2	tau tubulin kinase 2(TTBK2)	x	x
TTC12	tetratricopeptide repeat domain 12(TTC12)	x	x
TTC17	tetratricopeptide repeat domain 17(TTC17)	x
TTC18	tetratricopeptide repeat domain 18 [Source:HGNC Symbol;Acc:30726]		x
TTC21A	tetratricopeptide repeat domain 21A [Source:HGNC Symbol;Acc:30761]		x
TTC21B	tetratricopeptide repeat domain 21B(TTC21B)	x	x
TTC23	tetratricopeptide repeat domain 23(TTC23)	x
TTC25	tetratricopeptide repeat domain 25(TTC25)	x
TTC26	tetratricopeptide repeat domain 26(TTC26)	x	x
TTC29	tetratricopeptide repeat domain 29(TTC29)	x	x
TTC30A	tetratricopeptide repeat domain 30A(TTC30A)	x	x
TTC30B	tetratricopeptide repeat domain 30B(TTC30B)	x	x
TTC40	tetratricopeptide repeat domain 40 [Source:HGNC Symbol;Acc:25247]		x
TTC6	tetratricopeptide repeat domain 6(TTC6)	x
TTC8	tetratricopeptide repeat domain 8(TTC8)	x	x
TTK	TTK protein kinase(TTK)	x	x
TTLL1	tubulin tyrosine ligase like 1(TTLL1)	x	x
TTLL11	tubulin tyrosine ligase-like family, member 11 [Source:HGNC Symbol;Acc:18113]		x
TTLL3	tubulin tyrosine ligase like 3(TTLL3)	x	x
TTLL4	tubulin tyrosine ligase-like family, member 4 [Source:HGNC Symbol;Acc:28976]		x
TTLL5	tubulin tyrosine ligase like 5(TTLL5)	x	x
TTLL6	tubulin tyrosine ligase like 6(TTLL6)	x	x
TTLL7	tubulin tyrosine ligase-like family, member 7 [Source:HGNC Symbol;Acc:26242]		x
TTLL8	tubulin tyrosine ligase like 8(TTLL8)	x	x
TTLL9	tubulin tyrosine ligase like 9(TTLL9)	x	x
TUB	tubby bipartite transcription factor(TUB)	x	x
TUBA1A	tubulin alpha 1a(TUBA1A)	x	x
TUBA1B	tubulin, alpha 1b [Source:HGNC Symbol;Acc:18809]		x
TUBA1C	tubulin alpha 1c(TUBA1C)	x	x
TUBA3D	tubulin, alpha 3d [Source:HGNC Symbol;Acc:24071]		x
TUBA4A	tubulin alpha 4a(TUBA4A)	x	x
TUBB	tubulin, beta class I [Source:HGNC Symbol;Acc:20778]		x
TUBB2A	tubulin beta 2A class IIa(TUBB2A)	x	x
TUBB2B	tubulin beta 2B class IIb(TUBB2B)	x	x
TUBB3	tubulin beta 3 class III(TUBB3)	x	x
TUBB4A	tubulin, beta 4A class IVa [Source:HGNC Symbol;Acc:20774]		x
TUBB4B	tubulin beta 4B class IVb(TUBB4B)	x	x
TUBE1	tubulin epsilon 1(TUBE1)	x	x
TUBG1	tubulin, gamma 1 [Source:HGNC Symbol;Acc:12417]		x
TUBGCP2	tubulin gamma complex associated protein 2(TUBGCP2)	x	x
TUBGCP3	tubulin gamma complex associated protein 3(TUBGCP3)	x	x
TUBGCP4	tubulin gamma complex associated protein 4(TUBGCP4)	x	x
TUBGCP5	tubulin gamma complex associated protein 5(TUBGCP5)	x	x
TUBGCP6	tubulin gamma complex associated protein 6(TUBGCP6)	x	x
TULP1	tubby like protein 1(TULP1)	x	x
TULP2	tubby like protein 2 [Source:HGNC Symbol;Acc:12424]		x
TULP3	tubby like protein 3(TULP3)	x	x
TULP4	tubby like protein 4 [Source:HGNC Symbol;Acc:15530]		x
TXNDC15	thioredoxin domain containing 15(TXNDC15)	x
TXNDC8	thioredoxin domain containing 8 (spermatozoa) [Source:HGNC Symbol;Acc:31454]		x
UBE2B	ubiquitin-conjugating enzyme E2B [Source:HGNC Symbol;Acc:12473]		x
UBR5	ubiquitin protein ligase E3 component n-recognin 5(UBR5)	x
UBXN10	UBX domain protein 10(UBXN10)	x	x
ULK3	unc-51-like kinase 3 (C. elegans) [Source:HGNC Symbol;Acc:19703]		x
ULK4	unc-51 like kinase 4(ULK4)	x	x
UMOD	uromodulin(UMOD)	x	x
UNC119B	unc-119 homolog B (C. elegans) [Source:HGNC Symbol;Acc:16488]		x
USH1C	USH1 protein network component harmonin(USH1C), deaf-blindness	x	x
USH1G	USH1 protein network component sans(USH1G), deaf-blindness	x	x
USH2A	USH2 protein network component usherin(USH2A), deaf-blindnes	x	x
USP14	ubiquitin specific peptidase 14(USP14)	x
USP8	ubiquitin specific peptidase 8(USP8)	x
USP9X	ubiquitin specific peptidase 9, X-linked(USP9X)	x
VANGL2	VANGL planar cell polarity protein 2(VANGL2)	x	x
VCP	valosin containing protein(VCP)	x
VDAC3	voltage dependent anion channel 3(VDAC3)	x	x
VHL	von Hippel-Lindau tumor suppressor(VHL)	x	x
VPS35	vacuolar protein sorting 35 homolog (S. cerevisiae) [Source:HGNC Symbol;Acc:13487]		x
VPS45	vacuolar protein sorting 45 homolog(VPS45)	x
VPS4A	vacuolar protein sorting 4 homolog A(VPS4A)	x
VWA3B	von Willebrand factor A domain containing 3B [Source:HGNC Symbol;Acc:28385]		x
WASF3	WASP family member 3(WASF3)	x
WDPCP	WD repeat containing planar cell polarity effector(WDPCP)	x	x
WDR11	WD repeat domain 11(WDR11)	x
WDR16	WD repeat domain 16 [Source:HGNC Symbol;Acc:16053]		x
WDR19	WD repeat domain 19(WDR19)	x	x
WDR34	WD repeat domain 34(WDR34)	x	x
WDR35	WD repeat domain 35(WDR35)	x	x
WDR44	WD repeat domain 44(WDR44)	x
WDR47	WD repeat domain 47 [Source:HGNC Symbol;Acc:29141]		x
WDR5	WD repeat domain 5(WDR5)	x	x
WDR5B	WD repeat domain 5B [Source:HGNC Symbol;Acc:17826]		x
WDR60	WD repeat domain 60(WDR60)	x	x
WDR62	WD repeat domain 62(WDR62)	x
WDR63	WD repeat domain 63(WDR63)	x	x
WDR66	WD repeat domain 66(WDR66)	x	x
WDR69	WD repeat domain 69 [Source:HGNC Symbol;Acc:26383]		x
WDR78	WD repeat domain 78(WDR78)	x	x
WDR90	WD repeat domain 90(WDR90)	x
WDR92	WD repeat domain 92(WDR92)	x
WDR96	WD repeat domain 96 [Source:HGNC Symbol;Acc:26684]		x
WHRN	USH2 protein network componentwhirlin(WHRN), deaf-blindness USH2C	x
WRAP53	WD repeat containing, antisense to TP53 [Source:HGNC Symbol;Acc:25522]		x
WRAP73	WD repeat containing, antisense to TP73(WRAP73)	x	x
WWTR1	WW domain containing transcription regulator 1 [Source:HGNC Symbol;Acc:24042]		x
XPNPEP3	X-prolyl aminopeptidase 3(XPNPEP3)	x	x
YAP1	Yes associated protein 1(YAP1)	x
YIF1B	Yip1 interacting factor homolog B, membrane trafficking protein(YIF1B)	x
YWHAE	tyrosine 3-monooxygenase/tryptophan 5-monooxygenase activation protein, epsilon polypeptide [Source:HGNC Symbol;Acc:12851]		x
YWHAG	tyrosine 3-monooxygenase/tryptophan 5-monooxygenase activation protein, gamma polypeptide [Source:HGNC Symbol;Acc:12852]		x
YWHAQ	tyrosine 3-monooxygenase/tryptophan 5-monooxygenase activation protein, theta polypeptide [Source:HGNC Symbol;Acc:12854]		x
ZBBX	zinc finger, B-box domain containing [Source:HGNC Symbol;Acc:26245]		x
ZIC2	Zic family member 2(ZIC2)	x
ZMYND10	zinc finger MYND-type containing 10(ZMYND10)	x	x
ZMYND12	zinc finger, MYND-type containing 12 [Source:HGNC Symbol;Acc:21192]		x
ZNF423	zinc finger protein 423(ZNF423)	x	x
ZNF474	zinc finger protein 474 [Source:HGNC Symbol;Acc:23245]		x
ZSCAN18	zinc finger and SCAN domain containing 18 [Source:HGNC Symbol;Acc:21037]		x
		SYSCILIA gold standard	CiliaCarta
	SYSCILIA gold standard v2 (Vasquez et al. 2021, DOI: 10.1091/mbc.E21-05-0226)
	CiliaCarta (van Dam et al. 2019, DOI: 10.1371/journal.pone.0216705)
